# Supplementary material for: HMGXB4 Targets Sleeping Beauty Transposition to Germinal Stem Cells
Source: Int J Mol Sci. 2023 Apr 14;24(8):7283. doi: 10.3390/ijms24087283 (PMC10138897; doi:10.3390/ijms24087283)
Supplement: Supplementary file 1 [file ijms-24-07283-s001.zip]

Archive with 2 entries (2 files):
- Supplementary_Material_HMGXB4.pdf
- Table_S2_HMGXB4_SILAC.xlsx
