# Supplementary material for: HMGXB4 Targets Sleeping Beauty Transposition to Germinal Stem Cells
Source: Int J Mol Sci. 2023 Apr 14;24(8):7283. doi: 10.3390/ijms24087283 (PMC10138897; doi:10.3390/ijms24087283)
Supplement: Supplementary file 1 [file ijms-24-07283-s001.zip › Table_S2_HMGXB4_SILAC.xlsx]

## Sheet: SB_HMGwt vs control (HAonly)
Protein_ID	Protein_symbol	Ratio,H,L,count	Ratio,H(w-HA,L (HA),normalized	Ratio,Mut-Ha,L (HA),count	Ratio,M,L,normalized	Intensity	Log2_Ratio,H(wt-HA),L (HA),normalized	Log2_Ratio,M(mutant),L(HA),normalized	Search
Q08170	SRSF4	2	46.769	2	26.576	210820000	5.54748	4.73205	=HYPERLINK("http://www.uniprot.org/uniprot/Q08170", "Click")
O60287	URB1	3	16.973	3	7.0588	124560000	4.08517	2.81942	=HYPERLINK("http://www.uniprot.org/uniprot/O60287", "Click")
P62875	POLR2L	1	14.093	1	9.8412	107730000	3.81691	3.29883	=HYPERLINK("http://www.uniprot.org/uniprot/P62875", "Click")
P62495	ETF1	2	12.741	2	6.5627	79020000	3.67141	2.71429	=HYPERLINK("http://www.uniprot.org/uniprot/P62495", "Click")
Q9NWT1	PAK1IP1	1	10.646	1	9.1272	240660000	3.41224	3.19017	=HYPERLINK("http://www.uniprot.org/uniprot/Q9NWT1", "Click")
P61927	RPL37	9	9.8223	9	8.9461	1.1124e+10	3.29606	3.16126	=HYPERLINK("http://www.uniprot.org/uniprot/P61927", "Click")
H7BY16	NCL	2	8.8504	2	6.277	142670000	3.14574	2.65008	=HYPERLINK("http://www.uniprot.org/uniprot/H7BY16", "Click")
F5GZX4	POLR1B	4	8.6407	4	3.5899	147150000	3.11115	1.84394	=HYPERLINK("http://www.uniprot.org/uniprot/F5GZX4", "Click")
Q9Y2S0	POLR1D	2	8.6022	2	5.0644	187300000	3.10471	2.34039	=HYPERLINK("http://www.uniprot.org/uniprot/Q9Y2S0", "Click")
Q8WU90	ZC3H15	5	8.5933	5	3.1733	767380000	3.10321	1.66598	=HYPERLINK("http://www.uniprot.org/uniprot/Q8WU90", "Click")
P39687	ANP32A	1	8.586	1	13.941	252840000	3.10199	3.80126	=HYPERLINK("http://www.uniprot.org/uniprot/P39687", "Click")
P37108	SRP14	17	8.2383	17	6.1882	6495700000	3.04235	2.62952	=HYPERLINK("http://www.uniprot.org/uniprot/P37108", "Click")
G5EA39	ANAPC15	1	8.0872	1	1.905	9395600	3.01564	0.929791	=HYPERLINK("http://www.uniprot.org/uniprot/G5EA39", "Click")
E9PR30	FAU	11	8.0428	11	8.3727	1.3854e+10	3.0077	3.06569	=HYPERLINK("http://www.uniprot.org/uniprot/E9PR30", "Click")
Q96HY6	DDRGK1	2	7.8626	2	3.3534	104790000	2.97501	1.74562	=HYPERLINK("http://www.uniprot.org/uniprot/Q96HY6", "Click")
O75569	PRKRA	20	7.831	20	5.7994	2779600000	2.9692	2.5359	=HYPERLINK("http://www.uniprot.org/uniprot/O75569", "Click")
O43432-3	EIF4G	3	7.7027	3	12.202	668650000	2.94536	3.60905	=HYPERLINK("http://www.uniprot.org/uniprot/O43432-3", "Click")
P84098	RPL19	59	7.4429	59	8.4304	1.0356e+11	2.89586	3.0756	=HYPERLINK("http://www.uniprot.org/uniprot/P84098", "Click")
Q14690	PDCD11	3	7.4204	3	2.7156	100930000	2.8915	1.44127	=HYPERLINK("http://www.uniprot.org/uniprot/Q14690", "Click")
P62917	RPL8	74	7.2527	74	6.59	1.282e+11	2.85852	2.72028	=HYPERLINK("http://www.uniprot.org/uniprot/P62917", "Click")
P46779	RPL28	32	7.1863	32	7.7657	4.2419e+10	2.84525	2.95712	=HYPERLINK("http://www.uniprot.org/uniprot/P46779", "Click")
P78345	RPP38	1	7.1108	1	8.091	47917000	2.83001	3.01632	=HYPERLINK("http://www.uniprot.org/uniprot/P78345", "Click")
Q7Z7C8-4	TAF	2	6.9373	2	3.249	71954000	2.79437	1.7	=HYPERLINK("http://www.uniprot.org/uniprot/Q7Z7C8-4", "Click")
Q03701	CEBPZ	2	6.9093	2	5.2545	45509000	2.78854	2.39355	=HYPERLINK("http://www.uniprot.org/uniprot/Q03701", "Click")
Q9HC36	RNMTL1	7	6.7302	7	6.0328	561180000	2.75065	2.59283	=HYPERLINK("http://www.uniprot.org/uniprot/Q9HC36", "Click")
O60739	EIF1B	3	6.6217	3	4.2747	386490000	2.7272	2.09582	=HYPERLINK("http://www.uniprot.org/uniprot/O60739", "Click")
P49207	RPL34	16	6.6197	16	5.9973	3.6982e+10	2.72677	2.58431	=HYPERLINK("http://www.uniprot.org/uniprot/P49207", "Click")
Q86U38	NOP9	1	6.5616	1	5.3257	21962000	2.71405	2.41297	=HYPERLINK("http://www.uniprot.org/uniprot/Q86U38", "Click")
J3KR35	CCDC12	4	6.4248	4	16.268	372970000	2.68365	4.02396	=HYPERLINK("http://www.uniprot.org/uniprot/J3KR35", "Click")
Q8NEJ9	NGDN	4	6.4098	4	5.9529	184780000	2.68028	2.57359	=HYPERLINK("http://www.uniprot.org/uniprot/Q8NEJ9", "Click")
Q96LT9	RNPC3	1	6.2057	1	3.2767	7865900	2.63359	1.71224	=HYPERLINK("http://www.uniprot.org/uniprot/Q96LT9", "Click")
REV__O95391	SLU7	1	6.1708	1	5.2264	396470000	2.62546	2.38582	=HYPERLINK("http://www.uniprot.org/uniprot/REV__O95391", "Click")
P35250	RFC2	2	6.1226	2	3.6211	66883000	2.61414	1.85643	=HYPERLINK("http://www.uniprot.org/uniprot/P35250", "Click")
F5H3I5	CDK5RAP3	8	6.0576	8	2.406	316730000	2.59875	1.26664	=HYPERLINK("http://www.uniprot.org/uniprot/F5H3I5", "Click")
P42766	RPL35	12	6.0315	12	5.9157	3.4724e+10	2.59252	2.56455	=HYPERLINK("http://www.uniprot.org/uniprot/P42766", "Click")
Q9P0M9	MRPL27	2	6.0095	2	4.9366	342740000	2.58724	2.30352	=HYPERLINK("http://www.uniprot.org/uniprot/Q9P0M9", "Click")
P78362-2	SRPK	3	5.916	3	5.0557	274320000	2.56462	2.33791	=HYPERLINK("http://www.uniprot.org/uniprot/P78362-2", "Click")
Q92979	EMG1	1	5.8438	1	3.0565	50959000	2.54691	1.61188	=HYPERLINK("http://www.uniprot.org/uniprot/Q92979", "Click")
Q15397	KIAA0020	17	5.7766	17	4.0251	1152800000	2.53022	2.00902	=HYPERLINK("http://www.uniprot.org/uniprot/Q15397", "Click")
Q02878	RPL6	68	5.7443	68	4.7986	9.5813e+10	2.52213	2.26261	=HYPERLINK("http://www.uniprot.org/uniprot/Q02878", "Click")
Q9NRR4	DROSHA	1	5.6443	1	5.2109	21015000	2.49679	2.38153	=HYPERLINK("http://www.uniprot.org/uniprot/Q9NRR4", "Click")
Q7Z417	NUFIP2	8	5.633	8	4.1983	730180000	2.4939	2.06981	=HYPERLINK("http://www.uniprot.org/uniprot/Q7Z417", "Click")
Q02543	RPL18A	76	5.5926	76	5.6396	6.9296e+10	2.48352	2.49559	=HYPERLINK("http://www.uniprot.org/uniprot/Q02543", "Click")
Q8NE71	ABCF1	4	5.5756	4	1.9298	542060000	2.47913	0.948451	=HYPERLINK("http://www.uniprot.org/uniprot/Q8NE71", "Click")
P61254	RPL26	38	5.504	38	7.7186	7.7578e+10	2.46048	2.94834	=HYPERLINK("http://www.uniprot.org/uniprot/P61254", "Click")
Q6ZN17	LIN28B	2	5.4947	2	4.9079	115710000	2.45804	2.29511	=HYPERLINK("http://www.uniprot.org/uniprot/Q6ZN17", "Click")
F8W727	RPL32	44	5.3504	44	6.7746	6.4788e+10	2.41965	2.76014	=HYPERLINK("http://www.uniprot.org/uniprot/F8W727", "Click")
P62081	RPS7	63	5.3056	63	5.3573	9.2771e+10	2.40752	2.42151	=HYPERLINK("http://www.uniprot.org/uniprot/P62081", "Click")
Q9NQT6	FSCN3	1	5.2927	1	2.7007	467780000	2.404	1.43333	=HYPERLINK("http://www.uniprot.org/uniprot/Q9NQT6", "Click")
P62906	RPL10A	81	5.2702	81	6.0569	8.6545e+10	2.39786	2.59858	=HYPERLINK("http://www.uniprot.org/uniprot/P62906", "Click")
Q9Y3B9	RRP15	14	5.2449	14	6.7526	5530200000	2.39092	2.75544	=HYPERLINK("http://www.uniprot.org/uniprot/Q9Y3B9", "Click")
Q13888	GTF2H2	2	5.1887	2	1.3786	45586000	2.37537	0.463204	=HYPERLINK("http://www.uniprot.org/uniprot/Q13888", "Click")
Q7Z7F7-2	MRPL5	1	5.1765	1	5.9913	103130000	2.37198	2.58287	=HYPERLINK("http://www.uniprot.org/uniprot/Q7Z7F7-2", "Click")
Q9Y295	DRG1	7	5.1582	7	2.7413	855620000	2.36687	1.45486	=HYPERLINK("http://www.uniprot.org/uniprot/Q9Y295", "Click")
H7C2Q8	EBNA1BP2	42	5.119	42	6.2322	1.7061e+10	2.35586	2.63974	=HYPERLINK("http://www.uniprot.org/uniprot/H7C2Q8", "Click")
P62750	RPL23A	75	5.1008	75	4.3212	8.208e+10	2.35072	2.11143	=HYPERLINK("http://www.uniprot.org/uniprot/P62750", "Click")
Q9NTI5	PDS5B	1	5.0978	1	4.8485	189830000	2.34987	2.27754	=HYPERLINK("http://www.uniprot.org/uniprot/Q9NTI5", "Click")
P16083	NQO2	2	5.0524	2	1.4181	433830000	2.33697	0.503959	=HYPERLINK("http://www.uniprot.org/uniprot/P16083", "Click")
Q96I51	WBSCR16	1	5.0238	1	1.1518	22556000	2.32878	0.20389	=HYPERLINK("http://www.uniprot.org/uniprot/Q96I51", "Click")
Q16576-2	RBBP	1	5.0067	1	5.664	121720000	2.32386	2.50182	=HYPERLINK("http://www.uniprot.org/uniprot/Q16576-2", "Click")
Q53EL6	PDCD4	8	4.9007	8	3.7562	1284200000	2.29299	1.90927	=HYPERLINK("http://www.uniprot.org/uniprot/Q53EL6", "Click")
Q13895	BYSL	10	4.8961	10	4.8914	1178800000	2.29163	2.29025	=HYPERLINK("http://www.uniprot.org/uniprot/Q13895", "Click")
B4E241	SFRS3	19	4.8338	19	2.6661	9389600000	2.27316	1.41473	=HYPERLINK("http://www.uniprot.org/uniprot/B4E241", "Click")
P47914	RPL29	22	4.7788	22	4.3511	3.1799e+10	2.25665	2.12138	=HYPERLINK("http://www.uniprot.org/uniprot/P47914", "Click")
P46778	RPL21	57	4.7332	57	5.3483	9.9555e+10	2.24282	2.41908	=HYPERLINK("http://www.uniprot.org/uniprot/P46778", "Click")
Q96FX7	TRMT61A	5	4.7115	5	1.3602	221290000	2.23619	0.443819	=HYPERLINK("http://www.uniprot.org/uniprot/Q96FX7", "Click")
Q14008-3	CKAP	1	4.6532	1	2.0136	13535000	2.21822	1.00978	=HYPERLINK("http://www.uniprot.org/uniprot/Q14008-3", "Click")
P46783	RPS10	45	4.612	45	4.8917	3.6023e+10	2.20539	2.29034	=HYPERLINK("http://www.uniprot.org/uniprot/P46783", "Click")
P62913	RPL11	25	4.5498	25	5.9398	4.0675e+10	2.1858	2.57041	=HYPERLINK("http://www.uniprot.org/uniprot/P62913", "Click")
P23396	RPS3	112	4.5484	112	4.6658	8.8695e+10	2.18536	2.22212	=HYPERLINK("http://www.uniprot.org/uniprot/P23396", "Click")
Q9H7B2	RPF2	18	4.4957	18	7.4317	2248500000	2.16855	2.89369	=HYPERLINK("http://www.uniprot.org/uniprot/Q9H7B2", "Click")
Q5JVF3-4	PCID	1	4.4848	1	1.1408	10742000	2.16504	0.190046	=HYPERLINK("http://www.uniprot.org/uniprot/Q5JVF3-4", "Click")
O75818	RPP40	8	4.4802	8	3.9504	3318800000	2.16356	1.982	=HYPERLINK("http://www.uniprot.org/uniprot/O75818", "Click")
Q9NR50	EIF2B3	15	4.4445	15	1.6351	2508500000	2.15202	0.709379	=HYPERLINK("http://www.uniprot.org/uniprot/Q9NR50", "Click")
Q8WVC0	LEO1	2	4.4091	2	3.4481	49788000	2.14048	1.7858	=HYPERLINK("http://www.uniprot.org/uniprot/Q8WVC0", "Click")
E9PCT1	SRRM1	8	4.4071	8	2.963	586570000	2.13983	1.56706	=HYPERLINK("http://www.uniprot.org/uniprot/E9PCT1", "Click")
P14868	DARS	6	4.4047	6	1.3386	286330000	2.13904	0.420725	=HYPERLINK("http://www.uniprot.org/uniprot/P14868", "Click")
Q9BQ50	TREX2	1	4.3987	1	13.861	1.031e+09	2.13708	3.79296	=HYPERLINK("http://www.uniprot.org/uniprot/Q9BQ50", "Click")
P18124	RPL7	74	4.3568	74	5.5687	7.6875e+10	2.12327	2.47734	=HYPERLINK("http://www.uniprot.org/uniprot/P18124", "Click")
Q9P2J5	LARS	3	4.3423	3	2.5191	166900000	2.11846	1.33291	=HYPERLINK("http://www.uniprot.org/uniprot/Q9P2J5", "Click")
P26373	RPL13	96	4.3195	96	4.5448	1.2538e+11	2.11086	2.18422	=HYPERLINK("http://www.uniprot.org/uniprot/P26373", "Click")
P62701	RPS4X	98	4.2914	98	4.174	1.0237e+11	2.10145	2.06143	=HYPERLINK("http://www.uniprot.org/uniprot/P62701", "Click")
P98175	RBM10	2	4.2905	2	3.2546	103770000	2.10115	1.70248	=HYPERLINK("http://www.uniprot.org/uniprot/P98175", "Click")
Q9H0U9	TSPYL1	2	4.285	2	5.2164	46065000	2.0993	2.38305	=HYPERLINK("http://www.uniprot.org/uniprot/Q9H0U9", "Click")
Q9Y5T5	USP16	1	4.2734	1	2.7586	50063000	2.09538	1.46394	=HYPERLINK("http://www.uniprot.org/uniprot/Q9Y5T5", "Click")
Q15269	PWP2	8	4.2414	8	4.7073	233140000	2.08454	2.2349	=HYPERLINK("http://www.uniprot.org/uniprot/Q15269", "Click")
P30419	NMT1	10	4.1972	10	4.3938	610300000	2.06943	2.13547	=HYPERLINK("http://www.uniprot.org/uniprot/P30419", "Click")
Q8N5U6-2	RNF1	1	4.1751	1	1.5483	21654000	2.06181	0.630685	=HYPERLINK("http://www.uniprot.org/uniprot/Q8N5U6-2", "Click")
P61313	RPL15	64	4.1438	64	4.9795	8.4128e+10	2.05095	2.316	=HYPERLINK("http://www.uniprot.org/uniprot/P61313", "Click")
Q01130	SRSF2	1	4.1333	1	5.1492	54804000	2.04729	2.36435	=HYPERLINK("http://www.uniprot.org/uniprot/Q01130", "Click")
P62851	RPS25	20	4.1205	20	4.4189	6.8775e+10	2.04282	2.14369	=HYPERLINK("http://www.uniprot.org/uniprot/P62851", "Click")
E9PHK9	TCOF1	10	4.1138	10	2.4851	1143700000	2.04047	1.3133	=HYPERLINK("http://www.uniprot.org/uniprot/E9PHK9", "Click")
P46781	RPS9	88	4.0889	87	4.9981	9.1891e+10	2.03171	2.32138	=HYPERLINK("http://www.uniprot.org/uniprot/P46781", "Click")
Q9Y3U8	RPL36	41	4.0716	41	4.289	4.4855e+10	2.0256	2.10064	=HYPERLINK("http://www.uniprot.org/uniprot/Q9Y3U8", "Click")
J3QQ67	RPL18	54	4.0518	54	4.2976	9.5789e+10	2.01856	2.10353	=HYPERLINK("http://www.uniprot.org/uniprot/J3QQ67", "Click")
Q9UI10	EIF2B4	7	4.0336	7	1.9126	709090000	2.01207	0.935535	=HYPERLINK("http://www.uniprot.org/uniprot/Q9UI10", "Click")
P40429	RPL13A	63	4.0315	63	3.6411	5.1038e+10	2.01132	1.86437	=HYPERLINK("http://www.uniprot.org/uniprot/P40429", "Click")
Q9H8H2	DDX31	10	4.0218	10	3.6638	931930000	2.00784	1.87334	=HYPERLINK("http://www.uniprot.org/uniprot/Q9H8H2", "Click")
Q9HB40	SCPEP1	4	4.0105	4	2.7555	212080000	2.00378	1.46231	=HYPERLINK("http://www.uniprot.org/uniprot/Q9HB40", "Click")
P39023	RPL3	138	3.9876	138	3.6303	1.3515e+11	1.99552	1.86009	=HYPERLINK("http://www.uniprot.org/uniprot/P39023", "Click")
P41252	IARS	4	3.9734	4	0.74227	139710000	1.99037	-0.429984	=HYPERLINK("http://www.uniprot.org/uniprot/P41252", "Click")
Q99547	MPHOSPH6	12	3.9514	12	3.0674	1410100000	1.98236	1.61702	=HYPERLINK("http://www.uniprot.org/uniprot/Q99547", "Click")
Q9UJ88	IFRD2	5	3.9513	5	1.7609	279030000	1.98233	0.816313	=HYPERLINK("http://www.uniprot.org/uniprot/Q9UJ88", "Click")
P62891	RPL39	2	3.9217	2	12.93	1064700000	1.97148	3.69265	=HYPERLINK("http://www.uniprot.org/uniprot/P62891", "Click")
P36578	RPL4	94	3.912	94	3.8662	1.4236e+11	1.96791	1.95092	=HYPERLINK("http://www.uniprot.org/uniprot/P36578", "Click")
O75822	EIF3J	20	3.9	20	2.8614	1.3117e+10	1.96347	1.51672	=HYPERLINK("http://www.uniprot.org/uniprot/O75822", "Click")
Q71UM5	RPS27L	32	3.8675	32	4.9779	2.6657e+10	1.9514	2.31554	=HYPERLINK("http://www.uniprot.org/uniprot/Q71UM5", "Click")
P63220	RPS21	68	3.8293	68	5.3781	7.5269e+10	1.93708	2.4271	=HYPERLINK("http://www.uniprot.org/uniprot/P63220", "Click")
Q9H1I8	ASCC2	9	3.8263	9	4.8225	784120000	1.93595	2.26978	=HYPERLINK("http://www.uniprot.org/uniprot/Q9H1I8", "Click")
O60524	NEMF	24	3.808	24	2.8836	2831600000	1.92903	1.52787	=HYPERLINK("http://www.uniprot.org/uniprot/O60524", "Click")
P08865	RPSA	124	3.8032	124	3.23	1.3024e+11	1.92721	1.69153	=HYPERLINK("http://www.uniprot.org/uniprot/P08865", "Click")
Q9H0A0	NAT10	19	3.7919	19	1.9889	1162400000	1.92292	0.991971	=HYPERLINK("http://www.uniprot.org/uniprot/Q9H0A0", "Click")
F8W930	IGF2BP2	2	3.7871	2	3.4205	126330000	1.92109	1.77421	=HYPERLINK("http://www.uniprot.org/uniprot/F8W930", "Click")
Q13084	MRPL28	7	3.7868	7	5.0247	532680000	1.92098	2.32904	=HYPERLINK("http://www.uniprot.org/uniprot/Q13084", "Click")
Q15477	SKIV2L	1	3.7849	1	2.4553	18803000	1.92026	1.2959	=HYPERLINK("http://www.uniprot.org/uniprot/Q15477", "Click")
Q9UKN8	GTF3C4	18	3.7748	18	3.5287	1.745e+09	1.9164	1.81914	=HYPERLINK("http://www.uniprot.org/uniprot/Q9UKN8", "Click")
Q9C005	DPY30	4	3.7405	4	2.91	309650000	1.90323	1.54102	=HYPERLINK("http://www.uniprot.org/uniprot/Q9C005", "Click")
P52272-2	HNRNP	3	3.7387	3	4.4074	350180000	1.90254	2.13993	=HYPERLINK("http://www.uniprot.org/uniprot/P52272-2", "Click")
Q7Z2T5	TRMT1L	17	3.738	17	4.3634	1691400000	1.90227	2.12545	=HYPERLINK("http://www.uniprot.org/uniprot/Q7Z2T5", "Click")
P05388	RPLP0	85	3.7339	85	3.3481	1.144e+11	1.90068	1.74334	=HYPERLINK("http://www.uniprot.org/uniprot/P05388", "Click")
Q9Y4A5	TRRAP	1	3.7276	1	0.75428	4685500	1.89825	-0.406828	=HYPERLINK("http://www.uniprot.org/uniprot/Q9Y4A5", "Click")
Q15020	SART3	4	3.7262	4	1.9826	144140000	1.89771	0.987394	=HYPERLINK("http://www.uniprot.org/uniprot/Q15020", "Click")
Q9Y221	NIP7	29	3.7221	29	4.1814	8255800000	1.89612	2.06399	=HYPERLINK("http://www.uniprot.org/uniprot/Q9Y221", "Click")
O15381	NVL	8	3.7019	8	4.4727	1275800000	1.88827	2.16115	=HYPERLINK("http://www.uniprot.org/uniprot/O15381", "Click")
P13861	PRKAR2A	3	3.6947	3	1.6053	59398000	1.88546	0.682843	=HYPERLINK("http://www.uniprot.org/uniprot/P13861", "Click")
K7EKS3	POLRMT	8	3.6895	8	4.0046	461960000	1.88343	2.00166	=HYPERLINK("http://www.uniprot.org/uniprot/K7EKS3", "Click")
Q9Y2X3	NOP58	10	3.6733	10	2.2631	451320000	1.87708	1.1783	=HYPERLINK("http://www.uniprot.org/uniprot/Q9Y2X3", "Click")
P06730-2	EIF4	7	3.6653	7	2.6737	667470000	1.87393	1.41884	=HYPERLINK("http://www.uniprot.org/uniprot/P06730-2", "Click")
O00629	KPNA4	2	3.664	2	3.1339	114310000	1.87342	1.64796	=HYPERLINK("http://www.uniprot.org/uniprot/O00629", "Click")
Q9H9J2	MRPL44	6	3.6631	6	4.0493	306750000	1.87307	2.01767	=HYPERLINK("http://www.uniprot.org/uniprot/Q9H9J2", "Click")
P42285	SKIV2L2	51	3.6623	51	3.2141	6659100000	1.87275	1.68441	=HYPERLINK("http://www.uniprot.org/uniprot/P42285", "Click")
Q9Y3C1	NOP16	9	3.661	9	3.0566	1629400000	1.87224	1.61193	=HYPERLINK("http://www.uniprot.org/uniprot/Q9Y3C1", "Click")
P19338	NCL	209	3.6523	209	2.4233	2.1599e+11	1.86881	1.27697	=HYPERLINK("http://www.uniprot.org/uniprot/P19338", "Click")
P46777	RPL5	103	3.6021	103	4.2556	1.511e+11	1.84884	2.08936	=HYPERLINK("http://www.uniprot.org/uniprot/P46777", "Click")
Q9NVU7	SDAD1	9	3.5919	9	2.6835	708410000	1.84475	1.42412	=HYPERLINK("http://www.uniprot.org/uniprot/Q9NVU7", "Click")
Q6P9B9	INTS5	1	3.545	1	1.2188	66202000	1.82579	0.285461	=HYPERLINK("http://www.uniprot.org/uniprot/Q6P9B9", "Click")
Q96EE3-1	SEH1	1	3.5339	1	3.0364	57348000	1.82126	1.60236	=HYPERLINK("http://www.uniprot.org/uniprot/Q96EE3-1", "Click")
Q96SB4-3	SRPK	25	3.5322	25	2.8844	4142900000	1.82057	1.52827	=HYPERLINK("http://www.uniprot.org/uniprot/Q96SB4-3", "Click")
P27635	RPL10	55	3.5287	55	5.3244	7.4052e+10	1.81914	2.41262	=HYPERLINK("http://www.uniprot.org/uniprot/P27635", "Click")
H0Y9X1	TMA16	15	3.5205	15	4.0006	2.214e+09	1.81578	2.00022	=HYPERLINK("http://www.uniprot.org/uniprot/H0Y9X1", "Click")
Q9H0U6	MRPL18	4	3.5139	4	4.9729	568060000	1.81307	2.31409	=HYPERLINK("http://www.uniprot.org/uniprot/Q9H0U6", "Click")
P05198	EIF2S1	37	3.5102	37	2.5978	1.2674e+10	1.81155	1.37729	=HYPERLINK("http://www.uniprot.org/uniprot/P05198", "Click")
Q9NU22	MDN1	68	3.5092	68	3.3116	4963400000	1.81114	1.72753	=HYPERLINK("http://www.uniprot.org/uniprot/Q9NU22", "Click")
O00458	IFRD1	11	3.4967	11	2.5003	972770000	1.80599	1.3221	=HYPERLINK("http://www.uniprot.org/uniprot/O00458", "Click")
Q8TDD1-2	DDX5	25	3.4966	25	4.0555	3160800000	1.80595	2.01988	=HYPERLINK("http://www.uniprot.org/uniprot/Q8TDD1-2", "Click")
Q9Y285	FARSA	8	3.4813	8	1.0007	855390000	1.79963	0.00100953	=HYPERLINK("http://www.uniprot.org/uniprot/Q9Y285", "Click")
P07814	EPRS	5	3.4812	5	1.4757	274450000	1.79958	0.561399	=HYPERLINK("http://www.uniprot.org/uniprot/P07814", "Click")
O00505	KPNA3	5	3.4636	5	3.0242	423050000	1.79227	1.59655	=HYPERLINK("http://www.uniprot.org/uniprot/O00505", "Click")
J3KN36	NOMO3	11	3.4622	11	4.389	946340000	1.79169	2.13389	=HYPERLINK("http://www.uniprot.org/uniprot/J3KN36", "Click")
Q96CT7	CCDC124	46	3.4507	46	4.1957	2.1181e+10	1.78689	2.06891	=HYPERLINK("http://www.uniprot.org/uniprot/Q96CT7", "Click")
Q8NI36	WDR36	2	3.4496	2	2.7149	129900000	1.78643	1.4409	=HYPERLINK("http://www.uniprot.org/uniprot/Q8NI36", "Click")
Q14692	BMS1	2	3.4396	2	4.8418	432420000	1.78224	2.27554	=HYPERLINK("http://www.uniprot.org/uniprot/Q14692", "Click")
P62424	RPL7A	76	3.4395	76	3.7316	1.534e+11	1.7822	1.89979	=HYPERLINK("http://www.uniprot.org/uniprot/P62424", "Click")
O43447	PPIH	5	3.4244	5	3.1848	992930000	1.77585	1.6712	=HYPERLINK("http://www.uniprot.org/uniprot/O43447", "Click")
Q96QR8	PURB	2	3.4194	2	1.9716	199660000	1.77374	0.979367	=HYPERLINK("http://www.uniprot.org/uniprot/Q96QR8", "Click")
Q9NPE3	NOP10	2	3.41	2	4.0827	255790000	1.76977	2.02952	=HYPERLINK("http://www.uniprot.org/uniprot/Q9NPE3", "Click")
Q9GZR7	DDX24	22	3.3963	22	5.0459	2488700000	1.76396	2.33511	=HYPERLINK("http://www.uniprot.org/uniprot/Q9GZR7", "Click")
P25398	RPS12	88	3.3925	87	2.6564	5.2885e+10	1.76235	1.40947	=HYPERLINK("http://www.uniprot.org/uniprot/P25398", "Click")
P61513	RPL37A	15	3.3888	15	4.0344	2.1601e+10	1.76077	2.01235	=HYPERLINK("http://www.uniprot.org/uniprot/P61513", "Click")
P62280	RPS11	38	3.3872	38	4.2392	3.8769e+10	1.76009	2.08379	=HYPERLINK("http://www.uniprot.org/uniprot/P62280", "Click")
O43347	MSI1	5	3.383	5	2.4158	225970000	1.7583	1.2725	=HYPERLINK("http://www.uniprot.org/uniprot/O43347", "Click")
P38935	IGHMBP2	4	3.345	4	2.5634	212760000	1.74201	1.35806	=HYPERLINK("http://www.uniprot.org/uniprot/P38935", "Click")
E7ESL0	MRPL22	5	3.3428	5	7.6937	280890000	1.74106	2.94368	=HYPERLINK("http://www.uniprot.org/uniprot/E7ESL0", "Click")
P61353	RPL27	30	3.3385	30	3.9083	6.5379e+10	1.7392	1.96654	=HYPERLINK("http://www.uniprot.org/uniprot/P61353", "Click")
Q8IUF8	MINA	2	3.3379	2	1.7796	70935000	1.73894	0.831553	=HYPERLINK("http://www.uniprot.org/uniprot/Q8IUF8", "Click")
P62753	RPS6	71	3.3063	71	4.2058	7.8539e+10	1.72522	2.07238	=HYPERLINK("http://www.uniprot.org/uniprot/P62753", "Click")
Q13523	PRPF4B	19	3.3011	19	4.2862	1955600000	1.72295	2.0997	=HYPERLINK("http://www.uniprot.org/uniprot/Q13523", "Click")
Q5SY16	NOL9	18	3.2976	18	3.9575	2.149e+09	1.72142	1.98459	=HYPERLINK("http://www.uniprot.org/uniprot/Q5SY16", "Click")
Q9BYD6	MRPL1	5	3.2975	5	4.7014	273380000	1.72137	2.23309	=HYPERLINK("http://www.uniprot.org/uniprot/Q9BYD6", "Click")
I3L504	EIF5A	3	3.2912	3	1.3415	392690000	1.71861	0.423847	=HYPERLINK("http://www.uniprot.org/uniprot/I3L504", "Click")
P62244	RPS15A	40	3.235	40	3.6374	3.6069e+10	1.69377	1.86291	=HYPERLINK("http://www.uniprot.org/uniprot/P62244", "Click")
B4DJL6	VWA9	17	3.2223	17	3.4253	4050900000	1.68809	1.77623	=HYPERLINK("http://www.uniprot.org/uniprot/B4DJL6", "Click")
P19388	POLR2E	6	3.2217	6	4.0759	915630000	1.68782	2.02712	=HYPERLINK("http://www.uniprot.org/uniprot/P19388", "Click")
Q7L2H7	EIF3M	65	3.2098	65	2.8008	2.1311e+10	1.68248	1.48584	=HYPERLINK("http://www.uniprot.org/uniprot/Q7L2H7", "Click")
O00541	PES1	15	3.2095	15	4.6618	1789400000	1.68235	2.22089	=HYPERLINK("http://www.uniprot.org/uniprot/O00541", "Click")
P62857	RPS28	37	3.2048	37	8.1203	4.0932e+10	1.68023	3.02153	=HYPERLINK("http://www.uniprot.org/uniprot/P62857", "Click")
Q9UKD2	MRTO4	27	3.2021	27	3.1929	6891600000	1.67902	1.67487	=HYPERLINK("http://www.uniprot.org/uniprot/Q9UKD2", "Click")
Q9NVM9	Asun	49	3.2012	49	2.7167	1.0819e+10	1.67861	1.44186	=HYPERLINK("http://www.uniprot.org/uniprot/Q9NVM9", "Click")
Q9BZE4	GTPBP4	55	3.1742	55	3.3289	1.4131e+10	1.66639	1.73505	=HYPERLINK("http://www.uniprot.org/uniprot/Q9BZE4", "Click")
Q92922	SMARCC1	4	3.1576	4	1.927	108830000	1.65883	0.946357	=HYPERLINK("http://www.uniprot.org/uniprot/Q92922", "Click")
Q8WV99	ZFAND2B	1	3.1497	1	6.6213	681550000	1.65521	2.72711	=HYPERLINK("http://www.uniprot.org/uniprot/Q8WV99", "Click")
Q9NSD9	FARSB	20	3.1448	20	0.8746	8.646e+09	1.65297	-0.193305	=HYPERLINK("http://www.uniprot.org/uniprot/Q9NSD9", "Click")
B4DT67	SPATS2L	7	3.1394	7	4.7092	495890000	1.65049	2.23548	=HYPERLINK("http://www.uniprot.org/uniprot/B4DT67", "Click")
P62829	RPL23	56	3.1358	56	2.7365	4.362e+10	1.64883	1.45233	=HYPERLINK("http://www.uniprot.org/uniprot/P62829", "Click")
P61247	RPS3A	93	3.1338	93	3.0001	7.6052e+10	1.64791	1.58501	=HYPERLINK("http://www.uniprot.org/uniprot/P61247", "Click")
P46776	RPL27A	18	3.1264	18	3.1769	4.2104e+10	1.6445	1.66762	=HYPERLINK("http://www.uniprot.org/uniprot/P46776", "Click")
Q9BYD1	MRPL13	2	3.1169	2	3.6345	95007000	1.64011	1.86176	=HYPERLINK("http://www.uniprot.org/uniprot/Q9BYD1", "Click")
P05455	SSB	32	3.1134	32	2.3891	4791200000	1.63849	1.25647	=HYPERLINK("http://www.uniprot.org/uniprot/P05455", "Click")
Q9BQ39	DDX50	25	3.1051	25	4.1945	5333200000	1.63464	2.0685	=HYPERLINK("http://www.uniprot.org/uniprot/Q9BQ39", "Click")
P30153	PPP2R1A	11	3.0972	11	2.3761	1.003e+09	1.63096	1.2486	=HYPERLINK("http://www.uniprot.org/uniprot/P30153", "Click")
B4DLN1	SLC25A10	16	3.0909	16	4.9375	8677300000	1.62803	2.30378	=HYPERLINK("http://www.uniprot.org/uniprot/B4DLN1", "Click")
Q7Z2W9	MRPL21	1	3.0807	1	3.6697	119120000	1.62326	1.87566	=HYPERLINK("http://www.uniprot.org/uniprot/Q7Z2W9", "Click")
P20290	BTF3	13	3.0773	13	2.8677	2400100000	1.62167	1.51989	=HYPERLINK("http://www.uniprot.org/uniprot/P20290", "Click")
Q9Y3B2	EXOSC1	9	3.0707	9	3.4071	2479100000	1.61857	1.76854	=HYPERLINK("http://www.uniprot.org/uniprot/Q9Y3B2", "Click")
P62263	RPS14	34	3.0675	34	6.0911	4.8994e+10	1.61706	2.6067	=HYPERLINK("http://www.uniprot.org/uniprot/P62263", "Click")
Q9UNQ2	DIMT1	5	3.0668	5	2.2971	454940000	1.61673	1.19981	=HYPERLINK("http://www.uniprot.org/uniprot/Q9UNQ2", "Click")
Q92615	LARP4B	5	3.0639	5	1.8602	609400000	1.61537	0.895458	=HYPERLINK("http://www.uniprot.org/uniprot/Q92615", "Click")
Q9UNI6	DUSP12	11	3.0636	11	4.4961	1159400000	1.61523	2.16867	=HYPERLINK("http://www.uniprot.org/uniprot/Q9UNI6", "Click")
E7ENU4	ADAR	9	3.0553	9	1.9327	560250000	1.61131	0.950618	=HYPERLINK("http://www.uniprot.org/uniprot/E7ENU4", "Click")
P05387	RPLP2	43	3.0519	43	2.254	1.3439e+11	1.60971	1.17249	=HYPERLINK("http://www.uniprot.org/uniprot/P05387", "Click")
Q9NVP1	DDX18	24	3.0383	24	4.3685	3.943e+09	1.60326	2.12714	=HYPERLINK("http://www.uniprot.org/uniprot/Q9NVP1", "Click")
P60866	RPS20	29	3.0299	29	4.9348	3.1679e+10	1.59927	2.30299	=HYPERLINK("http://www.uniprot.org/uniprot/P60866", "Click")
E9PAV3	NACA	19	3.0017	19	1.4075	5739400000	1.58578	0.493135	=HYPERLINK("http://www.uniprot.org/uniprot/E9PAV3", "Click")
P62269	RPS18	46	2.9956	46	4.7503	7.0022e+10	1.58284	2.24802	=HYPERLINK("http://www.uniprot.org/uniprot/P62269", "Click")
P06748	NPM1	231	2.9932	231	2.7411	1.8282e+11	1.58169	1.45475	=HYPERLINK("http://www.uniprot.org/uniprot/P06748", "Click")
O95104	SCAF4	7	2.9882	7	4.7592	609720000	1.57928	2.25072	=HYPERLINK("http://www.uniprot.org/uniprot/O95104", "Click")
Q12849	GRSF1	6	2.9881	6	3.3725	688030000	1.57923	1.75382	=HYPERLINK("http://www.uniprot.org/uniprot/Q12849", "Click")
O14730	RIOK3	3	2.9761	3	1.6374	94843000	1.57342	0.711407	=HYPERLINK("http://www.uniprot.org/uniprot/O14730", "Click")
Q9NVN8	GNL3L	13	2.9702	13	2.1768	1431700000	1.57056	1.12221	=HYPERLINK("http://www.uniprot.org/uniprot/Q9NVN8", "Click")
Q9ULR0-1	ISY	3	2.9686	3	2.1227	254980000	1.56978	1.0859	=HYPERLINK("http://www.uniprot.org/uniprot/Q9ULR0-1", "Click")
O76094	SRP72	6	2.9639	6	2.1587	542730000	1.5675	1.11016	=HYPERLINK("http://www.uniprot.org/uniprot/O76094", "Click")
E9PQ57	RAE1	3	2.9582	3	2.5273	244570000	1.56472	1.3376	=HYPERLINK("http://www.uniprot.org/uniprot/E9PQ57", "Click")
Q08J23	NSUN2	48	2.9509	48	2.2892	9.516e+09	1.56116	1.19484	=HYPERLINK("http://www.uniprot.org/uniprot/Q08J23", "Click")
A8MW61	PLRG1	6	2.938	6	2.2346	922160000	1.55483	1.16002	=HYPERLINK("http://www.uniprot.org/uniprot/A8MW61", "Click")
Q9Y5M8	SRPRB	2	2.9304	2	2.3437	103680000	1.5511	1.22879	=HYPERLINK("http://www.uniprot.org/uniprot/Q9Y5M8", "Click")
O94874	UFL1	7	2.9202	7	1.3103	331790000	1.54607	0.389897	=HYPERLINK("http://www.uniprot.org/uniprot/O94874", "Click")
O00567	NOP56	14	2.9161	14	1.8102	734460000	1.54404	0.856149	=HYPERLINK("http://www.uniprot.org/uniprot/O00567", "Click")
G3V1N1	NKRF	11	2.9128	11	2.1112	1072800000	1.54241	1.07806	=HYPERLINK("http://www.uniprot.org/uniprot/G3V1N1", "Click")
Q9UQ80	PA2G4	143	2.909	143	2.2142	9.2178e+10	1.54052	1.14679	=HYPERLINK("http://www.uniprot.org/uniprot/Q9UQ80", "Click")
Q9UNX4	WDR3	2	2.9087	2	1.3658	62258000	1.54037	0.449746	=HYPERLINK("http://www.uniprot.org/uniprot/Q9UNX4", "Click")
P61964	WDR5	2	2.9074	2	4.2418	209680000	1.53973	2.08468	=HYPERLINK("http://www.uniprot.org/uniprot/P61964", "Click")
Q53GS9	USP39	4	2.8938	4	3.0262	241590000	1.53297	1.59751	=HYPERLINK("http://www.uniprot.org/uniprot/Q53GS9", "Click")
Q7Z478	DHX29	12	2.8862	12	3.0741	918660000	1.52917	1.62016	=HYPERLINK("http://www.uniprot.org/uniprot/Q7Z478", "Click")
Q14694-2	USP1	16	2.8744	16	2.0764	2183400000	1.52326	1.05408	=HYPERLINK("http://www.uniprot.org/uniprot/Q14694-2", "Click")
G5E9M5	ILF3	122	2.869	122	3.413	5.9128e+10	1.52055	1.77104	=HYPERLINK("http://www.uniprot.org/uniprot/G5E9M5", "Click")
Q9NV88	INTS9	2	2.8654	2	1.7358	163910000	1.51874	0.795601	=HYPERLINK("http://www.uniprot.org/uniprot/Q9NV88", "Click")
O43290	SART1	7	2.8638	7	3.7309	568190000	1.51793	1.89952	=HYPERLINK("http://www.uniprot.org/uniprot/O43290", "Click")
Q75MJ1	ABCF2	30	2.8632	30	1.5485	5460700000	1.51763	0.630871	=HYPERLINK("http://www.uniprot.org/uniprot/Q75MJ1", "Click")
P13639	EEF2	246	2.8612	246	2.9845	1.5397e+11	1.51662	1.57749	=HYPERLINK("http://www.uniprot.org/uniprot/P13639", "Click")
Q12905	ILF2	65	2.8559	65	2.684	3.8841e+10	1.51395	1.42438	=HYPERLINK("http://www.uniprot.org/uniprot/Q12905", "Click")
Q9BRT6	LLPH	6	2.8535	6	3.7612	1334700000	1.51273	1.91119	=HYPERLINK("http://www.uniprot.org/uniprot/Q9BRT6", "Click")
J3QL51	RPL17	73	2.8444	73	2.4898	7.7392e+10	1.50812	1.31603	=HYPERLINK("http://www.uniprot.org/uniprot/J3QL51", "Click")
Q8NB90	SPATA5	3	2.8429	3	5.5859	176440000	1.50736	2.48179	=HYPERLINK("http://www.uniprot.org/uniprot/Q8NB90", "Click")
P08708	RPS17	29	2.8329	29	3.7048	2.3375e+10	1.50228	1.8894	=HYPERLINK("http://www.uniprot.org/uniprot/P08708", "Click")
O43172	PRPF4	39	2.8292	39	3.4942	7.345e+09	1.50039	1.80496	=HYPERLINK("http://www.uniprot.org/uniprot/O43172", "Click")
Q6NZY4	ZCCHC8	4	2.8238	4	1.7491	199660000	1.49764	0.806613	=HYPERLINK("http://www.uniprot.org/uniprot/Q6NZY4", "Click")
O60841	EIF5B	2	2.8105	2	1.4192	132770000	1.49083	0.505078	=HYPERLINK("http://www.uniprot.org/uniprot/O60841", "Click")
P55884-2	EIF3	97	2.8034	97	4.0142	4.4355e+10	1.48718	2.00511	=HYPERLINK("http://www.uniprot.org/uniprot/P55884-2", "Click")
Q96GA3	LTV1	26	2.7968	26	3.666	3457900000	1.48378	1.87421	=HYPERLINK("http://www.uniprot.org/uniprot/Q96GA3", "Click")
P82664	MRPS10	19	2.7944	19	4.6325	4061800000	1.48254	2.21179	=HYPERLINK("http://www.uniprot.org/uniprot/P82664", "Click")
B3KS98	EIF3S3	54	2.7895	54	2.6983	2.6593e+10	1.48001	1.43205	=HYPERLINK("http://www.uniprot.org/uniprot/B3KS98", "Click")
Q969G3	SMARCE1	1	2.7863	1	1.7105	28917000	1.47835	0.774418	=HYPERLINK("http://www.uniprot.org/uniprot/Q969G3", "Click")
Q99459	CDC5L	31	2.7778	31	3.5822	4621900000	1.47394	1.84085	=HYPERLINK("http://www.uniprot.org/uniprot/Q99459", "Click")
Q13242	SRSF9	4	2.7615	4	2.1476	305830000	1.46545	1.10273	=HYPERLINK("http://www.uniprot.org/uniprot/Q13242", "Click")
Q86UE4	MTDH	18	2.742	18	3.0234	2664900000	1.45523	1.59617	=HYPERLINK("http://www.uniprot.org/uniprot/Q86UE4", "Click")
Q9H4L4	SENP3	19	2.742	19	4.68	3190800000	1.45523	2.22651	=HYPERLINK("http://www.uniprot.org/uniprot/Q9H4L4", "Click")
B7Z4C8	RPL31	56	2.7369	56	3.2461	6.1133e+10	1.45254	1.69871	=HYPERLINK("http://www.uniprot.org/uniprot/B7Z4C8", "Click")
P08240	SRPR	2	2.7354	2	1.2105	81666000	1.45175	0.275603	=HYPERLINK("http://www.uniprot.org/uniprot/P08240", "Click")
Q9UGY1	NOL12	2	2.7227	2	3.5096	170900000	1.44504	1.81131	=HYPERLINK("http://www.uniprot.org/uniprot/Q9UGY1", "Click")
O95926	SYF2	6	2.7212	6	2.4457	489680000	1.44424	1.29025	=HYPERLINK("http://www.uniprot.org/uniprot/O95926", "Click")
P56192	MARS	4	2.7149	4	0.99953	156590000	1.4409	-0.000678226	=HYPERLINK("http://www.uniprot.org/uniprot/P56192", "Click")
P46063	RECQL	1	2.7065	1	1.6587	49727000	1.43643	0.730053	=HYPERLINK("http://www.uniprot.org/uniprot/P46063", "Click")
Q9BTC0	DIDO1	2	2.6979	2	1.5869	26980000	1.43184	0.666211	=HYPERLINK("http://www.uniprot.org/uniprot/Q9BTC0", "Click")
Q9Y3D5	MRPS18C	9	2.6857	9	7.9123	1167700000	1.4253	2.9841	=HYPERLINK("http://www.uniprot.org/uniprot/Q9Y3D5", "Click")
O43390-2	HNRNP	2	2.6685	2	2.9589	198770000	1.41603	1.56506	=HYPERLINK("http://www.uniprot.org/uniprot/O43390-2", "Click")
Q99613	EIF3C	121	2.6668	121	2.9792	4.0618e+10	1.41511	1.57492	=HYPERLINK("http://www.uniprot.org/uniprot/Q99613", "Click")
O15504	NUPL2	2	2.6601	2	2.1884	104630000	1.41148	1.12988	=HYPERLINK("http://www.uniprot.org/uniprot/O15504", "Click")
Q14004	CDK13	2	2.6585	2	1.2366	49938000	1.41061	0.306379	=HYPERLINK("http://www.uniprot.org/uniprot/Q14004", "Click")
Q16342	PDCD2	5	2.6513	5	1.4311	439620000	1.4067	0.517124	=HYPERLINK("http://www.uniprot.org/uniprot/Q16342", "Click")
O95400	CD2BP2	5	2.651	5	2.4079	600570000	1.40654	1.26778	=HYPERLINK("http://www.uniprot.org/uniprot/O95400", "Click")
O15371	EIF3D	33	2.649	33	3.1157	8299100000	1.40545	1.63956	=HYPERLINK("http://www.uniprot.org/uniprot/O15371", "Click")
Q14562	DHX8	3	2.6484	3	3.0221	93554000	1.40512	1.59555	=HYPERLINK("http://www.uniprot.org/uniprot/Q14562", "Click")
Q96EY7	PTCD3	42	2.6473	42	6.6878	6916800000	1.40452	2.74153	=HYPERLINK("http://www.uniprot.org/uniprot/Q96EY7", "Click")
Q9UNZ5	C19orf53	4	2.6426	4	1.7129	1188600000	1.40196	0.776441	=HYPERLINK("http://www.uniprot.org/uniprot/Q9UNZ5", "Click")
K7ELC2	RPS15	77	2.6399	77	3.0788	3.1098e+10	1.40048	1.62237	=HYPERLINK("http://www.uniprot.org/uniprot/K7ELC2", "Click")
J3KQ48	PTRH2	3	2.6364	3	2.5988	96719000	1.39857	1.37785	=HYPERLINK("http://www.uniprot.org/uniprot/J3KQ48", "Click")
O00566	MPHOSPH10	3	2.6354	3	1.8727	345200000	1.39802	0.90512	=HYPERLINK("http://www.uniprot.org/uniprot/O00566", "Click")
Q6P158	DHX57	9	2.6344	9	2.2177	749570000	1.39747	1.14906	=HYPERLINK("http://www.uniprot.org/uniprot/Q6P158", "Click")
F5HFY4	NAP1L4b	12	2.6299	12	4.5217	1110800000	1.39501	2.17687	=HYPERLINK("http://www.uniprot.org/uniprot/F5HFY4", "Click")
Q9NY93	DDX56	2	2.6282	2	2.1319	97903000	1.39408	1.09214	=HYPERLINK("http://www.uniprot.org/uniprot/Q9NY93", "Click")
O76021	RSL1D1	38	2.6269	38	3.2425	1.2043e+10	1.39336	1.69711	=HYPERLINK("http://www.uniprot.org/uniprot/O76021", "Click")
Q9NQ50	MRPL40	4	2.622	4	2.9434	213390000	1.39067	1.55748	=HYPERLINK("http://www.uniprot.org/uniprot/Q9NQ50", "Click")
Q8TDN6	BRIX1	36	2.6101	36	4.0231	1.4872e+10	1.38411	2.00831	=HYPERLINK("http://www.uniprot.org/uniprot/Q8TDN6", "Click")
P32969	RPL9	47	2.6057	47	2.8746	2.6397e+10	1.38167	1.52336	=HYPERLINK("http://www.uniprot.org/uniprot/P32969", "Click")
Q8N5L8	RPP25L	3	2.5924	3	2.5832	355550000	1.37429	1.36916	=HYPERLINK("http://www.uniprot.org/uniprot/Q8N5L8", "Click")
Q13283	G3BP1	79	2.5846	79	2.269	2.8951e+10	1.36994	1.18206	=HYPERLINK("http://www.uniprot.org/uniprot/Q13283", "Click")
Q8IY81	FTSJ3	25	2.5808	25	3.5977	4871600000	1.36782	1.84707	=HYPERLINK("http://www.uniprot.org/uniprot/Q8IY81", "Click")
Q9NVX2	NLE1	1	2.5702	1	2.8433	124630000	1.36188	1.50757	=HYPERLINK("http://www.uniprot.org/uniprot/Q9NVX2", "Click")
P82912	MRPS11	6	2.5677	6	4.8091	1247600000	1.36048	2.26577	=HYPERLINK("http://www.uniprot.org/uniprot/P82912", "Click")
Q8IZL8-2	PELP	26	2.5641	26	7.6839	8.634e+09	1.35845	2.94184	=HYPERLINK("http://www.uniprot.org/uniprot/Q8IZL8-2", "Click")
P82650	MRPS22	54	2.5605	54	7.6685	1.8669e+10	1.35643	2.93894	=HYPERLINK("http://www.uniprot.org/uniprot/P82650", "Click")
D3DQV9	EIF4G2	28	2.5589	28	2.0219	5723300000	1.35552	1.01571	=HYPERLINK("http://www.uniprot.org/uniprot/D3DQV9", "Click")
P51398	DAP3	17	2.5539	17	6.3166	1727100000	1.3527	2.65915	=HYPERLINK("http://www.uniprot.org/uniprot/P51398", "Click")
Q6UXN9	WDR82	2	2.5534	2	2.5608	118660000	1.35242	1.35659	=HYPERLINK("http://www.uniprot.org/uniprot/Q6UXN9", "Click")
P62249	RPS16	40	2.5509	40	6.3593	6.3471e+10	1.35101	2.66887	=HYPERLINK("http://www.uniprot.org/uniprot/P62249", "Click")
Q13610	PWP1	24	2.549	24	2.4877	8544300000	1.34993	1.31481	=HYPERLINK("http://www.uniprot.org/uniprot/Q13610", "Click")
O95619	YEATS4	4	2.5402	4	1.4653	133540000	1.34494	0.551196	=HYPERLINK("http://www.uniprot.org/uniprot/O95619", "Click")
Q9NQT5	EXOSC3	7	2.5351	7	5.7939	869310000	1.34204	2.53453	=HYPERLINK("http://www.uniprot.org/uniprot/Q9NQT5", "Click")
Q15029	EFTUD2	42	2.5293	42	2.9424	7034600000	1.33874	1.55699	=HYPERLINK("http://www.uniprot.org/uniprot/Q15029", "Click")
O95602	POLR1A	10	2.5236	10	1.2113	439310000	1.33548	0.276556	=HYPERLINK("http://www.uniprot.org/uniprot/O95602", "Click")
Q9NXF1	TEX10	33	2.5148	33	3.574	5087600000	1.33044	1.83754	=HYPERLINK("http://www.uniprot.org/uniprot/Q9NXF1", "Click")
Q71RC2-4	LARP	17	2.5056	17	2.7096	2799500000	1.32516	1.43808	=HYPERLINK("http://www.uniprot.org/uniprot/Q71RC2-4", "Click")
SB10	SB10	36	2.5021	36	3.9216	1.3676e+10	1.32314	1.97144	=HYPERLINK("http://www.uniprot.org/uniprot/SB10", "Click")
Q9UBQ5	EIF3K	23	2.5007	23	4.4551	7.206e+09	1.32233	2.15546	=HYPERLINK("http://www.uniprot.org/uniprot/Q9UBQ5", "Click")
Q6PKG0	LARP1	75	2.4886	75	2.9723	1.6355e+10	1.31533	1.57158	=HYPERLINK("http://www.uniprot.org/uniprot/Q6PKG0", "Click")
Q9NVR2	INTS10	33	2.4821	33	2.5874	4754200000	1.31156	1.3715	=HYPERLINK("http://www.uniprot.org/uniprot/Q9NVR2", "Click")
Q96A33	CCDC47	6	2.4814	6	2.7308	291160000	1.31115	1.44932	=HYPERLINK("http://www.uniprot.org/uniprot/Q96A33", "Click")
O14744	PRMT5	2	2.4603	2	2.7279	262550000	1.29883	1.44779	=HYPERLINK("http://www.uniprot.org/uniprot/O14744", "Click")
P83731	RPL24	25	2.4429	25	3.134	4.739e+10	1.28859	1.64801	=HYPERLINK("http://www.uniprot.org/uniprot/P83731", "Click")
P15880	RPS2	104	2.4354	104	1.7678	6.2894e+10	1.28416	0.821955	=HYPERLINK("http://www.uniprot.org/uniprot/P15880", "Click")
Q2NL82	TSR1	37	2.4331	37	3.8266	7.134e+09	1.2828	1.93606	=HYPERLINK("http://www.uniprot.org/uniprot/Q2NL82", "Click")
Q9NYK5-2	MRPL3	17	2.4278	17	3.9701	1967400000	1.27965	1.98918	=HYPERLINK("http://www.uniprot.org/uniprot/Q9NYK5-2", "Click")
Q9BVP2	GNL3	46	2.4265	46	3.2116	1.6522e+10	1.27888	1.68329	=HYPERLINK("http://www.uniprot.org/uniprot/Q9BVP2", "Click")
O60306	AQR	2	2.4252	2	1.9104	79274000	1.2781	0.933875	=HYPERLINK("http://www.uniprot.org/uniprot/O60306", "Click")
P49770	EIF2B2	10	2.4228	10	1.392	1134600000	1.27668	0.477159	=HYPERLINK("http://www.uniprot.org/uniprot/P49770", "Click")
O00410-3	IPO	37	2.4206	37	2.519	4343700000	1.27536	1.33285	=HYPERLINK("http://www.uniprot.org/uniprot/O00410-3", "Click")
Q15046	KARS	11	2.417	11	0.93534	781200000	1.27322	-0.0964372	=HYPERLINK("http://www.uniprot.org/uniprot/Q15046", "Click")
P62888	RPL30	28	2.4128	28	4.7367	2.7666e+10	1.27071	2.24388	=HYPERLINK("http://www.uniprot.org/uniprot/P62888", "Click")
P39019	RPS19	51	2.4061	51	2.8106	6.7703e+10	1.2667	1.49088	=HYPERLINK("http://www.uniprot.org/uniprot/P39019", "Click")
P61981	YWHAG	2	2.4059	2	2.4795	49513000	1.26658	1.31005	=HYPERLINK("http://www.uniprot.org/uniprot/P61981", "Click")
Q15024	EXOSC7	13	2.4038	13	3.582	2568500000	1.26532	1.84077	=HYPERLINK("http://www.uniprot.org/uniprot/Q15024", "Click")
A6NEM2	HCFC1	6	2.4012	6	1.3246	410180000	1.26376	0.405557	=HYPERLINK("http://www.uniprot.org/uniprot/A6NEM2", "Click")
Q9BUQ8	DDX23	7	2.3982	7	3.4097	752400000	1.26195	1.76964	=HYPERLINK("http://www.uniprot.org/uniprot/Q9BUQ8", "Click")
Q9P2E9	RRBP1	7	2.3966	7	3.4503	328130000	1.26099	1.78672	=HYPERLINK("http://www.uniprot.org/uniprot/Q9P2E9", "Click")
P52294	KPNA1	21	2.3948	21	3.2618	7180400000	1.25991	1.70567	=HYPERLINK("http://www.uniprot.org/uniprot/P52294", "Click")
O60832	DKC1	11	2.3947	11	2.8022	1781700000	1.25984	1.48656	=HYPERLINK("http://www.uniprot.org/uniprot/O60832", "Click")
Q9UGU5	HMGXB4	100	2.3912	100	3.6196	6.9934e+10	1.25773	1.85583	=HYPERLINK("http://www.uniprot.org/uniprot/Q9UGU5", "Click")
Q9BQ67	GRWD1	25	2.3813	25	11.363	7217700000	1.25175	3.50627	=HYPERLINK("http://www.uniprot.org/uniprot/Q9BQ67", "Click")
B4DR87	PLOD1	3	2.3582	3	2.798	171880000	1.23769	1.4844	=HYPERLINK("http://www.uniprot.org/uniprot/B4DR87", "Click")
P42696	RBM34	20	2.3521	20	3.0455	4732800000	1.23395	1.60668	=HYPERLINK("http://www.uniprot.org/uniprot/P42696", "Click")
P35268	RPL22	18	2.3506	18	2.6852	3.2755e+10	1.23303	1.42503	=HYPERLINK("http://www.uniprot.org/uniprot/P35268", "Click")
Q92900	UPF1	17	2.35	17	2.2779	1895800000	1.23266	1.1877	=HYPERLINK("http://www.uniprot.org/uniprot/Q92900", "Click")
Q7L2E3-2	DHX3	69	2.3494	69	2.7868	1.0985e+10	1.23229	1.47861	=HYPERLINK("http://www.uniprot.org/uniprot/Q7L2E3-2", "Click")
Q9NY61	AATF	1	2.3455	1	3.3432	95563000	1.2299	1.74123	=HYPERLINK("http://www.uniprot.org/uniprot/Q9NY61", "Click")
Q6PCB5	RSBN1L	3	2.3362	3	2.3925	234580000	1.22416	1.25852	=HYPERLINK("http://www.uniprot.org/uniprot/Q6PCB5", "Click")
P57678	GEMIN4	1	2.3351	1	1.4265	389420000	1.22348	0.51248	=HYPERLINK("http://www.uniprot.org/uniprot/P57678", "Click")
G3XAN8	TIMM8B	2	2.318	2	2.0422	253730000	1.21288	1.03012	=HYPERLINK("http://www.uniprot.org/uniprot/G3XAN8", "Click")
O95714	HERC2	1	2.3166	1	2.2033	89425000	1.21201	1.13967	=HYPERLINK("http://www.uniprot.org/uniprot/O95714", "Click")
Q9Y305-4	ACOT	14	2.3137	14	2.3289	1.347e+09	1.2102	1.21965	=HYPERLINK("http://www.uniprot.org/uniprot/Q9Y305-4", "Click")
Q14684	RRP1B	22	2.3097	22	1.7924	3830800000	1.20771	0.841893	=HYPERLINK("http://www.uniprot.org/uniprot/Q14684", "Click")
P27708	CAD	3	2.3082	3	1.3282	138540000	1.20677	0.409472	=HYPERLINK("http://www.uniprot.org/uniprot/P27708", "Click")
P41091	EIF2S3	28	2.2897	28	1.6629	7200100000	1.19516	0.733701	=HYPERLINK("http://www.uniprot.org/uniprot/P41091", "Click")
Q6DKI1	RPL7L1	3	2.2876	3	4.8422	442280000	1.19383	2.27566	=HYPERLINK("http://www.uniprot.org/uniprot/Q6DKI1", "Click")
Q14444	CAPRIN1	53	2.2768	53	1.8996	2.5601e+10	1.18701	0.925696	=HYPERLINK("http://www.uniprot.org/uniprot/Q14444", "Click")
Q5JTH9	RRP12	21	2.2598	21	2.7315	2120300000	1.1762	1.44969	=HYPERLINK("http://www.uniprot.org/uniprot/Q5JTH9", "Click")
Q5UIP0	RIF1	2	2.2595	2	2.1423	43728000	1.176	1.09916	=HYPERLINK("http://www.uniprot.org/uniprot/Q5UIP0", "Click")
O60220	TIMM8A	1	2.2462	1	2.7217	145070000	1.16749	1.44451	=HYPERLINK("http://www.uniprot.org/uniprot/O60220", "Click")
Q13144	EIF2B5	23	2.2456	23	1.1997	4141100000	1.1671	0.262674	=HYPERLINK("http://www.uniprot.org/uniprot/Q13144", "Click")
O75934	BCAS2	35	2.2449	35	2.7119	6875100000	1.16665	1.4393	=HYPERLINK("http://www.uniprot.org/uniprot/O75934", "Click")
Q9NX20	MRPL16	4	2.2393	4	3.0286	680470000	1.16305	1.59865	=HYPERLINK("http://www.uniprot.org/uniprot/Q9NX20", "Click")
Q9Y5L4	TIMM13	1	2.2378	1	2.9726	121970000	1.16208	1.57173	=HYPERLINK("http://www.uniprot.org/uniprot/Q9Y5L4", "Click")
Q9GZR2	REXO4	2	2.2371	2	1.5665	9.9e+07	1.16163	0.647545	=HYPERLINK("http://www.uniprot.org/uniprot/Q9GZR2", "Click")
Q14498	RBM39	25	2.2328	25	3.975	3573100000	1.15885	1.99095	=HYPERLINK("http://www.uniprot.org/uniprot/Q14498", "Click")
P19784	CSNK2A2	2	2.2279	2	2.4947	105810000	1.15568	1.31887	=HYPERLINK("http://www.uniprot.org/uniprot/P19784", "Click")
C9J3F9	PPAN-P2RY11	22	2.2268	22	3.7377	4900200000	1.15497	1.90215	=HYPERLINK("http://www.uniprot.org/uniprot/C9J3F9", "Click")
P46087-4	NOP	66	2.2175	66	4.0271	2.3881e+10	1.14893	2.00974	=HYPERLINK("http://www.uniprot.org/uniprot/P46087-4", "Click")
O75683	SURF6	21	2.1897	21	5.891	4346800000	1.13073	2.55851	=HYPERLINK("http://www.uniprot.org/uniprot/O75683", "Click")
O00425	IGF2BP3	23	2.1886	23	2.2838	2954700000	1.13001	1.19144	=HYPERLINK("http://www.uniprot.org/uniprot/O00425", "Click")
Q96B26	EXOSC8	13	2.1865	13	1.8402	1593700000	1.12862	0.879863	=HYPERLINK("http://www.uniprot.org/uniprot/Q96B26", "Click")
P60842	EIF4A1	41	2.1831	41	2.0668	8319800000	1.12638	1.0474	=HYPERLINK("http://www.uniprot.org/uniprot/P60842", "Click")
P82921	MRPS21	2	2.1818	2	10.282	489990000	1.12552	3.36205	=HYPERLINK("http://www.uniprot.org/uniprot/P82921", "Click")
P78346-2	RPP3	1	2.1782	1	2.43	60104000	1.12314	1.28096	=HYPERLINK("http://www.uniprot.org/uniprot/P78346-2", "Click")
Q86UP2	KTN1	5	2.1773	5	1.7475	295070000	1.12254	0.805292	=HYPERLINK("http://www.uniprot.org/uniprot/Q86UP2", "Click")
Q8N3C0	ASCC3	16	2.1706	16	2.114	834470000	1.11809	1.07998	=HYPERLINK("http://www.uniprot.org/uniprot/Q8N3C0", "Click")
Q9Y4P3	TBL2	15	2.1625	15	2.1745	1606600000	1.1127	1.12068	=HYPERLINK("http://www.uniprot.org/uniprot/Q9Y4P3", "Click")
O15514	POLR2D	2	2.1591	2	1.4402	54046000	1.11043	0.526269	=HYPERLINK("http://www.uniprot.org/uniprot/O15514", "Click")
P63244	GNB2L1	94	2.1571	94	2.6938	1.4303e+11	1.10909	1.42964	=HYPERLINK("http://www.uniprot.org/uniprot/P63244", "Click")
O43422	PRKRIR	4	2.1535	4	1.7489	122500000	1.10668	0.806448	=HYPERLINK("http://www.uniprot.org/uniprot/O43422", "Click")
Q96HW7	INTS4	9	2.1518	9	1.5439	347660000	1.10554	0.626579	=HYPERLINK("http://www.uniprot.org/uniprot/Q96HW7", "Click")
P20042	EIF2S2	14	2.1454	14	1.725	2080300000	1.10125	0.786596	=HYPERLINK("http://www.uniprot.org/uniprot/P20042", "Click")
Q9NX58	LYAR	32	2.1404	32	2.4982	9377600000	1.09788	1.32089	=HYPERLINK("http://www.uniprot.org/uniprot/Q9NX58", "Click")
Q6XE24	RBMS3	2	2.1366	2	1.8956	181170000	1.09532	0.922655	=HYPERLINK("http://www.uniprot.org/uniprot/Q6XE24", "Click")
Q7KZF4	SND1	58	2.1365	58	3.0903	1.1842e+10	1.09525	1.62775	=HYPERLINK("http://www.uniprot.org/uniprot/Q7KZF4", "Click")
Q08211	DHX9	144	2.1267	144	2.4634	5.4615e+10	1.08862	1.30065	=HYPERLINK("http://www.uniprot.org/uniprot/Q08211", "Click")
H3BLZ8	DDX17	16	2.1243	16	2.3664	1601900000	1.08699	1.24269	=HYPERLINK("http://www.uniprot.org/uniprot/H3BLZ8", "Click")
Q96EL3	MRPL53	9	2.1021	9	3.2425	2282400000	1.07183	1.69711	=HYPERLINK("http://www.uniprot.org/uniprot/Q96EL3", "Click")
E7ETU7	MRPL3	6	2.1001	6	3.101	569790000	1.07046	1.63273	=HYPERLINK("http://www.uniprot.org/uniprot/E7ETU7", "Click")
Q13347	EIF3I	51	2.098	51	2.3806	2.9431e+10	1.06901	1.25133	=HYPERLINK("http://www.uniprot.org/uniprot/Q13347", "Click")
Q9BRP8	WIBG	4	2.0926	4	2.1245	1980500000	1.0653	1.08712	=HYPERLINK("http://www.uniprot.org/uniprot/Q9BRP8", "Click")
P62277	RPS13	43	2.091	43	2.0536	2.6831e+10	1.06419	1.03816	=HYPERLINK("http://www.uniprot.org/uniprot/P62277", "Click")
Q6P2Q9	PRPF8	49	2.0819	49	2.7534	4516300000	1.0579	1.46121	=HYPERLINK("http://www.uniprot.org/uniprot/Q6P2Q9", "Click")
Q9BYN8	MRPS26	24	2.076	24	4.6001	4506100000	1.05381	2.20167	=HYPERLINK("http://www.uniprot.org/uniprot/Q9BYN8", "Click")
P08579	SNRPB2	5	2.0724	5	2.3043	393250000	1.0513	1.20433	=HYPERLINK("http://www.uniprot.org/uniprot/P08579", "Click")
P48643	CCT5	3	2.0671	3	2.387	85946000	1.04761	1.2552	=HYPERLINK("http://www.uniprot.org/uniprot/P48643", "Click")
Q07021	C1QBP	17	2.0667	17	2.6316	5270200000	1.04733	1.39594	=HYPERLINK("http://www.uniprot.org/uniprot/Q07021", "Click")
Q9BYJ9	YTHDF1	3	2.0655	3	1.5548	717640000	1.04649	0.636729	=HYPERLINK("http://www.uniprot.org/uniprot/Q9BYJ9", "Click")
O43159	RRP8	6	2.0641	6	2.0643	1272200000	1.04551	1.04565	=HYPERLINK("http://www.uniprot.org/uniprot/O43159", "Click")
Q14152	EIF3A	130	2.0619	130	2.7945	4.4426e+10	1.04397	1.48259	=HYPERLINK("http://www.uniprot.org/uniprot/Q14152", "Click")
Q9NR30	DDX21	125	2.0545	125	3.4431	5.609e+10	1.03879	1.78371	=HYPERLINK("http://www.uniprot.org/uniprot/Q9NR30", "Click")
H0Y8C2	RPL22L1	4	2.047	4	1.2946	575530000	1.03351	0.372506	=HYPERLINK("http://www.uniprot.org/uniprot/H0Y8C2", "Click")
Q5BKZ1	ZNF326	4	2.0446	4	3.1062	665690000	1.03182	1.63515	=HYPERLINK("http://www.uniprot.org/uniprot/Q5BKZ1", "Click")
Q9HCE1	MOV10	9	2.0421	9	1.7062	572020000	1.03005	0.770787	=HYPERLINK("http://www.uniprot.org/uniprot/Q9HCE1", "Click")
Q96EY1	DNAJA3	7	2.0401	7	2.5177	451210000	1.02864	1.33211	=HYPERLINK("http://www.uniprot.org/uniprot/Q96EY1", "Click")
O75643	SNRNP200	74	2.0397	74	2.5655	1.1496e+10	1.02836	1.35924	=HYPERLINK("http://www.uniprot.org/uniprot/O75643", "Click")
Q12962	TAF10	1	2.0365	1	1.2916	23862000	1.02609	0.369159	=HYPERLINK("http://www.uniprot.org/uniprot/Q12962", "Click")
Q9NRH1	YAE1D1	1	2.0237	1	0.86481	45244000	1.017	-0.209545	=HYPERLINK("http://www.uniprot.org/uniprot/Q9NRH1", "Click")
P56182	RRP1	3	2.0221	3	1.3777	98774000	1.01585	0.462262	=HYPERLINK("http://www.uniprot.org/uniprot/P56182", "Click")
Q9NQZ2	UTP3	4	2.0171	4	2.4188	103180000	1.01228	1.27429	=HYPERLINK("http://www.uniprot.org/uniprot/Q9NQZ2", "Click")
Q9BWF3	RBM4	12	2.0102	12	2.8706	3905600000	1.00734	1.52135	=HYPERLINK("http://www.uniprot.org/uniprot/Q9BWF3", "Click")
Q9NRA8	EIF4ENIF1	13	2.0101	13	1.086	1775200000	1.00727	0.119024	=HYPERLINK("http://www.uniprot.org/uniprot/Q9NRA8", "Click")
Q9NQT4	EXOSC5	14	1.9964	14	1.3963	2.636e+09	0.997401	0.481609	=HYPERLINK("http://www.uniprot.org/uniprot/Q9NQT4", "Click")
Q9Y265	RUVBL1	31	1.9919	31	2.6762	4.53e+09	0.994145	1.42019	=HYPERLINK("http://www.uniprot.org/uniprot/Q9Y265", "Click")
Q3KQU3	MAP7D1	9	1.9915	9	1.5611	5.14e+08	0.993855	0.642563	=HYPERLINK("http://www.uniprot.org/uniprot/Q3KQU3", "Click")
J3KPW7	HDAC2	4	1.9913	4	1.8969	324300000	0.993711	0.923644	=HYPERLINK("http://www.uniprot.org/uniprot/J3KPW7", "Click")
O75821	EIF3G	54	1.9892	54	2.5637	1.9856e+10	0.992188	1.35823	=HYPERLINK("http://www.uniprot.org/uniprot/O75821", "Click")
Q96KR1	ZFR	10	1.9887	10	2.0665	924200000	0.991826	1.04719	=HYPERLINK("http://www.uniprot.org/uniprot/Q96KR1", "Click")
Q9H6S0	YTHDC2	10	1.9725	10	1.3856	649830000	0.980025	0.470511	=HYPERLINK("http://www.uniprot.org/uniprot/Q9H6S0", "Click")
Q9GZL7	WDR12	22	1.9689	22	4.9879	4637600000	0.97739	2.31843	=HYPERLINK("http://www.uniprot.org/uniprot/Q9GZL7", "Click")
Q9BRJ6	C7orf50	2	1.9669	2	2.611	486600000	0.975924	1.3846	=HYPERLINK("http://www.uniprot.org/uniprot/Q9BRJ6", "Click")
Q8N9T8	KRI1	2	1.9628	2	3.4711	322170000	0.972913	1.79539	=HYPERLINK("http://www.uniprot.org/uniprot/Q8N9T8", "Click")
Q07065	CKAP4	43	1.962	43	2.0434	7130700000	0.972325	1.03097	=HYPERLINK("http://www.uniprot.org/uniprot/Q07065", "Click")
Q9HD33	MRPL47	9	1.9563	9	2.8519	710020000	0.968128	1.51192	=HYPERLINK("http://www.uniprot.org/uniprot/Q9HD33", "Click")
J3KNN5	DDX41	30	1.9548	30	1.0169	4028500000	0.967021	0.0241778	=HYPERLINK("http://www.uniprot.org/uniprot/J3KNN5", "Click")
P30050	RPL12	20	1.9418	20	3.0428	2.7761e+10	0.957395	1.6054	=HYPERLINK("http://www.uniprot.org/uniprot/P30050", "Click")
P30049	ATP5D	1	1.9415	1	3.63	42848000	0.957172	1.85997	=HYPERLINK("http://www.uniprot.org/uniprot/P30049", "Click")
O43395	PRPF3	11	1.9401	11	2.6302	2488900000	0.956131	1.39517	=HYPERLINK("http://www.uniprot.org/uniprot/O43395", "Click")
Q00577	PURA	14	1.9372	14	1.9518	2758300000	0.953973	0.964805	=HYPERLINK("http://www.uniprot.org/uniprot/Q00577", "Click")
F8W6H6	MYO5A	8	1.9215	8	1.9561	475820000	0.942233	0.96798	=HYPERLINK("http://www.uniprot.org/uniprot/F8W6H6", "Click")
P62273	RPS29	9	1.9184	9	2.0353	6891800000	0.939904	1.02524	=HYPERLINK("http://www.uniprot.org/uniprot/P62273", "Click")
Q14137	BOP1	20	1.9131	20	4.9098	3155200000	0.935912	2.29566	=HYPERLINK("http://www.uniprot.org/uniprot/Q14137", "Click")
P16403	HIST1H1C	12	1.9005	12	2.4682	4155900000	0.926379	1.30346	=HYPERLINK("http://www.uniprot.org/uniprot/P16403", "Click")
P26641	EEF1G	19	1.9004	19	1.1469	3203800000	0.926303	0.19774	=HYPERLINK("http://www.uniprot.org/uniprot/P26641", "Click")
Q9BQG0-2	MYBBP1	63	1.8924	63	3.0833	1.6277e+10	0.920217	1.62448	=HYPERLINK("http://www.uniprot.org/uniprot/Q9BQG0-2", "Click")
O96019	ACTL6A	3	1.886	3	1.3238	229520000	0.91533	0.404685	=HYPERLINK("http://www.uniprot.org/uniprot/O96019", "Click")
Q15050	RRS1	23	1.8802	23	2.1967	3673500000	0.910886	1.13534	=HYPERLINK("http://www.uniprot.org/uniprot/Q15050", "Click")
Q14204	DYNC1H1	2	1.8769	2	1.6794	107270000	0.908352	0.747946	=HYPERLINK("http://www.uniprot.org/uniprot/Q14204", "Click")
Q86TE4	LUZP2	2	1.876	2	0.68489	192210000	0.90766	-0.546056	=HYPERLINK("http://www.uniprot.org/uniprot/Q86TE4", "Click")
H0YIS7	C17orf49	6	1.8752	6	5.0444	2059300000	0.907044	2.33468	=HYPERLINK("http://www.uniprot.org/uniprot/H0YIS7", "Click")
P43686	PSMC4	3	1.8532	3	0.88258	54840000	0.890019	-0.180201	=HYPERLINK("http://www.uniprot.org/uniprot/P43686", "Click")
Q01105	SET	34	1.8474	34	6.7906	1.8996e+10	0.885496	2.76354	=HYPERLINK("http://www.uniprot.org/uniprot/Q01105", "Click")
O60506	SYNCRIP	52	1.8469	52	2.1635	1.7663e+10	0.885106	1.11337	=HYPERLINK("http://www.uniprot.org/uniprot/O60506", "Click")
Q13868	EXOSC2	16	1.8409	16	2.5156	3260400000	0.880411	1.3309	=HYPERLINK("http://www.uniprot.org/uniprot/Q13868", "Click")
P05386	RPLP1	26	1.8382	26	1.5715	6.731e+09	0.878294	0.652142	=HYPERLINK("http://www.uniprot.org/uniprot/P05386", "Click")
G5EA30	CELF1	1	1.8375	1	1.2806	14177000	0.877744	0.35682	=HYPERLINK("http://www.uniprot.org/uniprot/G5EA30", "Click")
Q8NFF5	FLAD1	1	1.8346	1	0.6092	16307000	0.875466	-0.715012	=HYPERLINK("http://www.uniprot.org/uniprot/Q8NFF5", "Click")
Q5SSJ5	HP1BP3	2	1.8344	2	1.5788	55535000	0.875308	0.658828	=HYPERLINK("http://www.uniprot.org/uniprot/Q5SSJ5", "Click")
F2Z2W7	TRMT2A	5	1.827	5	1.1275	257140000	0.869477	0.173127	=HYPERLINK("http://www.uniprot.org/uniprot/F2Z2W7", "Click")
Q5VY93	ARHGEF2	2	1.8252	2	0.70014	89080000	0.868055	-0.514285	=HYPERLINK("http://www.uniprot.org/uniprot/Q5VY93", "Click")
Q9H583	HEATR1	2	1.8186	2	0.73301	20376000	0.862828	-0.448095	=HYPERLINK("http://www.uniprot.org/uniprot/Q9H583", "Click")
O14979	HNRPDL	16	1.8184	16	1.8122	6270100000	0.86267	0.857742	=HYPERLINK("http://www.uniprot.org/uniprot/O14979", "Click")
Q9Y3D3	MRPS16	12	1.8139	12	4.5111	1123100000	0.859095	2.17348	=HYPERLINK("http://www.uniprot.org/uniprot/Q9Y3D3", "Click")
Q9H089	LSG1	20	1.8073	20	2.742	3646200000	0.853836	1.45523	=HYPERLINK("http://www.uniprot.org/uniprot/Q9H089", "Click")
Q96K17	BTF3L4	1	1.802	1	1.3309	68128000	0.849599	0.412402	=HYPERLINK("http://www.uniprot.org/uniprot/Q96K17", "Click")
A6NJZ9	NOC3L	15	1.8016	15	1.9219	1726200000	0.849279	0.942533	=HYPERLINK("http://www.uniprot.org/uniprot/A6NJZ9", "Click")
Q9UN86	G3BP2	29	1.7983	29	1.7057	5.455e+09	0.846634	0.770364	=HYPERLINK("http://www.uniprot.org/uniprot/Q9UN86", "Click")
Q9Y3T9	NOC2L	9	1.7965	9	2.0943	741420000	0.845189	1.06647	=HYPERLINK("http://www.uniprot.org/uniprot/Q9Y3T9", "Click")
P61011	SRP54	6	1.7938	6	0.88955	360280000	0.843019	-0.168852	=HYPERLINK("http://www.uniprot.org/uniprot/P61011", "Click")
P82673	MRPS35	34	1.791	34	5.9582	6276100000	0.840765	2.57488	=HYPERLINK("http://www.uniprot.org/uniprot/P82673", "Click")
Q9HCM4	EPB41L5	8	1.7762	8	3.0461	351200000	0.828794	1.60696	=HYPERLINK("http://www.uniprot.org/uniprot/Q9HCM4", "Click")
Q13601	KRR1	5	1.7715	5	2.0435	740100000	0.824971	1.03104	=HYPERLINK("http://www.uniprot.org/uniprot/Q13601", "Click")
Q13263	TRIM28	42	1.7676	42	2.1578	1.1898e+10	0.821792	1.10956	=HYPERLINK("http://www.uniprot.org/uniprot/Q13263", "Click")
P62854	RPS26	27	1.7647	27	2.2978	1.1354e+10	0.819423	1.20025	=HYPERLINK("http://www.uniprot.org/uniprot/P62854", "Click")
O95983	MBD3	5	1.7645	5	1.2012	156970000	0.819259	0.264476	=HYPERLINK("http://www.uniprot.org/uniprot/O95983", "Click")
E9PFM1	EIF4G1	30	1.764	30	1.6175	4154900000	0.818851	0.693766	=HYPERLINK("http://www.uniprot.org/uniprot/E9PFM1", "Click")
Q9Y4W2	LAS1L	25	1.7619	25	3.8364	2639900000	0.817132	1.93975	=HYPERLINK("http://www.uniprot.org/uniprot/Q9Y4W2", "Click")
P49792	RANBP2	1	1.7545	1	2.0436	25540000	0.81106	1.03111	=HYPERLINK("http://www.uniprot.org/uniprot/P49792", "Click")
Q9UMS4	PRPF19	42	1.7535	42	1.7358	2.6702e+10	0.810237	0.795601	=HYPERLINK("http://www.uniprot.org/uniprot/Q9UMS4", "Click")
P11940	PABPC1	128	1.7522	128	2.1421	9.612e+10	0.809167	1.09903	=HYPERLINK("http://www.uniprot.org/uniprot/P11940", "Click")
Q9NW13	RBM28	37	1.7507	37	2.4355	6938800000	0.807932	1.28422	=HYPERLINK("http://www.uniprot.org/uniprot/Q9NW13", "Click")
Q96A35	MRPL24	14	1.7499	14	3.1483	1.38e+09	0.807272	1.65457	=HYPERLINK("http://www.uniprot.org/uniprot/Q96A35", "Click")
Q12789	GTF3C1	8	1.7439	8	1.1839	639180000	0.802317	0.243547	=HYPERLINK("http://www.uniprot.org/uniprot/Q12789", "Click")
P78371	CCT2	2	1.7384	2	1.3143	104100000	0.79776	0.394295	=HYPERLINK("http://www.uniprot.org/uniprot/P78371", "Click")
O75179	ANKRD17	6	1.7346	6	2.1375	627090000	0.794603	1.09592	=HYPERLINK("http://www.uniprot.org/uniprot/O75179", "Click")
Q9Y3B7	MRPL11	7	1.7139	7	3.1097	799790000	0.777283	1.63678	=HYPERLINK("http://www.uniprot.org/uniprot/Q9Y3B7", "Click")
P50914	RPL14	33	1.7132	33	1.9781	4.2301e+10	0.776694	0.984115	=HYPERLINK("http://www.uniprot.org/uniprot/P50914", "Click")
Q92665	MRPS31	32	1.7132	32	4.8335	6048100000	0.776694	2.27307	=HYPERLINK("http://www.uniprot.org/uniprot/Q92665", "Click")
Q9BVS4	RIOK2	1	1.706	1	1.453	67816000	0.770618	0.539035	=HYPERLINK("http://www.uniprot.org/uniprot/Q9BVS4", "Click")
P18077	RPL35A	41	1.7054	41	2.0076	5.3575e+10	0.77011	1.00547	=HYPERLINK("http://www.uniprot.org/uniprot/P18077", "Click")
Q9P2D3	HEATR5B	1	1.7035	1	1.6597	432560000	0.768502	0.730922	=HYPERLINK("http://www.uniprot.org/uniprot/Q9P2D3", "Click")
B0QY89	EIF3L	59	1.7022	59	2.1819	2.2843e+10	0.767401	1.12558	=HYPERLINK("http://www.uniprot.org/uniprot/B0QY89", "Click")
P39656	DDOST	2	1.6983	2	1.3554	82902000	0.764091	0.438719	=HYPERLINK("http://www.uniprot.org/uniprot/P39656", "Click")
Q86W42	THOC6	2	1.6967	2	1.225	109060000	0.762731	0.292782	=HYPERLINK("http://www.uniprot.org/uniprot/Q86W42", "Click")
J3KNL6	SEC16A	3	1.6961	3	1.4188	134270000	0.762221	0.504671	=HYPERLINK("http://www.uniprot.org/uniprot/J3KNL6", "Click")
Q92526	CCT6B	1	1.6951	1	1.6773	65711000	0.76137	0.746141	=HYPERLINK("http://www.uniprot.org/uniprot/Q92526", "Click")
Q9BV38	WDR18	54	1.6926	54	5.6211	2.296e+10	0.759241	2.49085	=HYPERLINK("http://www.uniprot.org/uniprot/Q9BV38", "Click")
Q9H2W6	MRPL46	13	1.6917	13	2.2556	2.047e+09	0.758474	1.17351	=HYPERLINK("http://www.uniprot.org/uniprot/Q9H2W6", "Click")
B3KSH1	EIF3F	49	1.6912	49	2.6883	1.9202e+10	0.758047	1.42669	=HYPERLINK("http://www.uniprot.org/uniprot/B3KSH1", "Click")
Q92688	ANP32B	14	1.6853	14	4.5464	1885700000	0.753005	2.18472	=HYPERLINK("http://www.uniprot.org/uniprot/Q92688", "Click")
P52272	HNRNPM	221	1.6845	221	3.042	1.2661e+11	0.75232	1.60502	=HYPERLINK("http://www.uniprot.org/uniprot/P52272", "Click")
P60228	EIF3E	45	1.6755	45	2.5216	1.5492e+10	0.744592	1.33434	=HYPERLINK("http://www.uniprot.org/uniprot/P60228", "Click")
P50991	CCT4	5	1.6653	5	1.3707	243050000	0.735782	0.454913	=HYPERLINK("http://www.uniprot.org/uniprot/P50991", "Click")
Q9Y291	MRPS33	3	1.6595	3	8.5783	466490000	0.730749	3.10069	=HYPERLINK("http://www.uniprot.org/uniprot/Q9Y291", "Click")
P82932	MRPS6	15	1.657	15	4.3319	1927100000	0.728574	2.115	=HYPERLINK("http://www.uniprot.org/uniprot/P82932", "Click")
Q15365	PCBP1	11	1.6563	11	1.9595	1888800000	0.727964	0.970486	=HYPERLINK("http://www.uniprot.org/uniprot/Q15365", "Click")
Q14974	KPNB1	49	1.6514	49	1.6595	6083500000	0.72369	0.730749	=HYPERLINK("http://www.uniprot.org/uniprot/Q14974", "Click")
O15160	POLR1C	10	1.6505	10	2.3414	2078300000	0.722903	1.22737	=HYPERLINK("http://www.uniprot.org/uniprot/O15160", "Click")
P07910	HNRNPC	40	1.6459	40	1.7276	2.9875e+10	0.718877	0.788769	=HYPERLINK("http://www.uniprot.org/uniprot/P07910", "Click")
P09874	PARP1	2	1.6395	2	1.3869	31898000	0.713256	0.471864	=HYPERLINK("http://www.uniprot.org/uniprot/P09874", "Click")
Q9UKB1	FBXW11	3	1.6369	3	1.7222	61818000	0.710966	0.784253	=HYPERLINK("http://www.uniprot.org/uniprot/Q9UKB1", "Click")
Q14331	FRG1	2	1.6315	2	1.787	80957000	0.706199	0.83754	=HYPERLINK("http://www.uniprot.org/uniprot/Q14331", "Click")
J3KPP4	LUC7L3	13	1.6304	13	3.2908	1196700000	0.705226	1.71844	=HYPERLINK("http://www.uniprot.org/uniprot/J3KPP4", "Click")
Q96DH6-2	MSI	10	1.6258	10	1.8157	1175100000	0.70115	0.860526	=HYPERLINK("http://www.uniprot.org/uniprot/Q96DH6-2", "Click")
Q96N11	C7orf26	2	1.6237	2	0.99802	71067000	0.699285	-0.00285937	=HYPERLINK("http://www.uniprot.org/uniprot/Q96N11", "Click")
Q99575	POP1	13	1.6232	13	2.5059	2157300000	0.698841	1.32533	=HYPERLINK("http://www.uniprot.org/uniprot/Q99575", "Click")
P51991-2	HNRNPA	29	1.6181	29	2.0724	1.4421e+10	0.694301	1.0513	=HYPERLINK("http://www.uniprot.org/uniprot/P51991-2", "Click")
H7C2I1	PRMT1	12	1.6172	12	1.0722	1861100000	0.693498	0.100574	=HYPERLINK("http://www.uniprot.org/uniprot/H7C2I1", "Click")
Q9Y2Q9	MRPS28	17	1.6168	17	4.7699	4126400000	0.693141	2.25396	=HYPERLINK("http://www.uniprot.org/uniprot/Q9Y2Q9", "Click")
Q9Y5Q9	GTF3C3	8	1.6127	8	2.3302	810740000	0.689478	1.22045	=HYPERLINK("http://www.uniprot.org/uniprot/Q9Y5Q9", "Click")
Q9NZI8	IGF2BP1	79	1.6116	79	2.2034	4.8411e+10	0.688494	1.13973	=HYPERLINK("http://www.uniprot.org/uniprot/Q9NZI8", "Click")
Q14980	NUMA1	4	1.6068	4	1.8912	103960000	0.68419	0.919302	=HYPERLINK("http://www.uniprot.org/uniprot/Q14980", "Click")
Q96D46	NMD3	15	1.605	15	1.9692	2.743e+09	0.682573	0.97761	=HYPERLINK("http://www.uniprot.org/uniprot/Q96D46", "Click")
P52597	HNRNPF	17	1.6029	17	1.9036	2861400000	0.680684	0.92873	=HYPERLINK("http://www.uniprot.org/uniprot/P52597", "Click")
F8VQ10	DDX39B	5	1.5979	5	2.0605	477830000	0.676177	1.04299	=HYPERLINK("http://www.uniprot.org/uniprot/F8VQ10", "Click")
O14602	EIF1AY	3	1.5899	3	1.8226	847800000	0.668936	0.865998	=HYPERLINK("http://www.uniprot.org/uniprot/O14602", "Click")
Q96A72	MAGOHB	3	1.5885	3	1.4343	151920000	0.667665	0.520347	=HYPERLINK("http://www.uniprot.org/uniprot/Q96A72", "Click")
Q7Z6E9	RBBP6	4	1.5881	4	2.047	366330000	0.667302	1.03351	=HYPERLINK("http://www.uniprot.org/uniprot/Q7Z6E9", "Click")
Q9P035	PTPLAD1	17	1.5865	17	2.255	2179100000	0.665848	1.17313	=HYPERLINK("http://www.uniprot.org/uniprot/Q9P035", "Click")
P56537	EIF6	28	1.5844	28	2.2207	1.6252e+10	0.663937	1.15101	=HYPERLINK("http://www.uniprot.org/uniprot/P56537", "Click")
A4D1E9	GTPBP10	4	1.5835	4	1.7224	161410000	0.663117	0.78442	=HYPERLINK("http://www.uniprot.org/uniprot/A4D1E9", "Click")
A0AV56	SAFB	3	1.5792	3	1.1142	138020000	0.659194	0.156008	=HYPERLINK("http://www.uniprot.org/uniprot/A0AV56", "Click")
Q8WWM7-3	ATXN2	10	1.5723	10	1.3593	1435300000	0.652877	0.442864	=HYPERLINK("http://www.uniprot.org/uniprot/Q8WWM7-3", "Click")
Q15650	TRIP4	3	1.567	3	2.2329	403850000	0.648005	1.15892	=HYPERLINK("http://www.uniprot.org/uniprot/Q15650", "Click")
Q9BQG2	NUDT12	1	1.565	1	2.056	20026000	0.646163	1.03984	=HYPERLINK("http://www.uniprot.org/uniprot/Q9BQG2", "Click")
E9PRY8	EEF1D	5	1.5583	5	0.97562	602470000	0.639973	-0.0356088	=HYPERLINK("http://www.uniprot.org/uniprot/E9PRY8", "Click")
Q9Y4Y9	LSM5	4	1.5547	4	1.7759	402910000	0.636636	0.82855	=HYPERLINK("http://www.uniprot.org/uniprot/Q9Y4Y9", "Click")
P62241	RPS8	54	1.5513	54	3.2686	8.0885e+10	0.633478	1.70867	=HYPERLINK("http://www.uniprot.org/uniprot/P62241", "Click")
P82663	MRPS25	10	1.5502	10	5.2121	2012300000	0.632454	2.38186	=HYPERLINK("http://www.uniprot.org/uniprot/P82663", "Click")
Q14232	EIF2B1	5	1.548	5	0.62059	301940000	0.630405	-0.688288	=HYPERLINK("http://www.uniprot.org/uniprot/Q14232", "Click")
Q8IY37	DHX37	2	1.5461	2	1.3888	121900000	0.628634	0.473839	=HYPERLINK("http://www.uniprot.org/uniprot/Q8IY37", "Click")
P53621-2	COP	3	1.5375	3	2.8191	56032000	0.620586	1.49523	=HYPERLINK("http://www.uniprot.org/uniprot/P53621-2", "Click")
I3L0U5	CCDC137	3	1.5309	3	1.4769	389360000	0.61438	0.562572	=HYPERLINK("http://www.uniprot.org/uniprot/I3L0U5", "Click")
Q9Y6J9	TAF6L	6	1.5283	6	0.76259	183470000	0.611928	-0.39102	=HYPERLINK("http://www.uniprot.org/uniprot/Q9Y6J9", "Click")
Q13243	SRSF5	8	1.5281	8	1.1875	4.004e+09	0.611739	0.247928	=HYPERLINK("http://www.uniprot.org/uniprot/Q13243", "Click")
Q5T3I0-3	GPATCH	5	1.5276	5	2.9686	879750000	0.611267	1.56978	=HYPERLINK("http://www.uniprot.org/uniprot/Q5T3I0-3", "Click")
Q9P015	MRPL15	8	1.52	8	2.743	714630000	0.604071	1.45575	=HYPERLINK("http://www.uniprot.org/uniprot/Q9P015", "Click")
Q96DI7	SNRNP40	18	1.5164	18	1.4214	2238700000	0.60065	0.507313	=HYPERLINK("http://www.uniprot.org/uniprot/Q96DI7", "Click")
Q9UNP9	PPIE	2	1.5152	2	1.3956	201550000	0.599508	0.480886	=HYPERLINK("http://www.uniprot.org/uniprot/Q9UNP9", "Click")
O95373	IPO7	3	1.512	3	1.368	46951000	0.596458	0.452068	=HYPERLINK("http://www.uniprot.org/uniprot/O95373", "Click")
P18583-9	SO	13	1.5112	13	1.9473	1455100000	0.595695	0.961475	=HYPERLINK("http://www.uniprot.org/uniprot/P18583-9", "Click")
Q13405	MRPL49	8	1.5066	8	3.4393	1412800000	0.591296	1.78211	=HYPERLINK("http://www.uniprot.org/uniprot/Q13405", "Click")
P31946	YWHAB	2	1.5016	2	1.8785	84515000	0.586501	0.909581	=HYPERLINK("http://www.uniprot.org/uniprot/P31946", "Click")
Q8N684-3	CPSF	2	1.4996	2	2.0648	85821000	0.584578	1.046	=HYPERLINK("http://www.uniprot.org/uniprot/Q8N684-3", "Click")
Q96BT3	CENPT	1	1.4934	1	4.7079	1037500000	0.578601	2.23508	=HYPERLINK("http://www.uniprot.org/uniprot/Q96BT3", "Click")
P11177	PDHB	5	1.4922	5	0.8245	302720000	0.577441	-0.278409	=HYPERLINK("http://www.uniprot.org/uniprot/P11177", "Click")
O95793	STAU1	26	1.4807	26	2.0537	5017400000	0.566279	1.03823	=HYPERLINK("http://www.uniprot.org/uniprot/O95793", "Click")
Q96GQ7	DDX27	19	1.4751	19	2.3133	2439500000	0.560813	1.20995	=HYPERLINK("http://www.uniprot.org/uniprot/Q96GQ7", "Click")
Q16629	SRSF7	17	1.4743	17	1.5673	6114700000	0.56003	0.648281	=HYPERLINK("http://www.uniprot.org/uniprot/Q16629", "Click")
P47897	QARS	5	1.4664	5	0.65439	241280000	0.552279	-0.611777	=HYPERLINK("http://www.uniprot.org/uniprot/P47897", "Click")
P10515	DLAT	5	1.4664	5	1.2937	356350000	0.552279	0.371503	=HYPERLINK("http://www.uniprot.org/uniprot/P10515", "Click")
B7Z888	SCAF8	9	1.4637	9	2.2874	856720000	0.54962	1.19371	=HYPERLINK("http://www.uniprot.org/uniprot/B7Z888", "Click")
Q9Y2R4	DDX52	3	1.4608	3	1.4083	110260000	0.546759	0.493955	=HYPERLINK("http://www.uniprot.org/uniprot/Q9Y2R4", "Click")
Q96HR8	NAF1	7	1.4596	7	2.2836	700920000	0.545573	1.19131	=HYPERLINK("http://www.uniprot.org/uniprot/Q96HR8", "Click")
Q69YN4	KIAA1429	3	1.4555	3	1.605	35897000	0.541515	0.682573	=HYPERLINK("http://www.uniprot.org/uniprot/Q69YN4", "Click")
P62258	YWHAE	20	1.4513	20	2.0039	3666700000	0.537346	1.00281	=HYPERLINK("http://www.uniprot.org/uniprot/P62258", "Click")
P62316	SNRPD2	14	1.4507	14	1.6962	3284900000	0.536749	0.762306	=HYPERLINK("http://www.uniprot.org/uniprot/P62316", "Click")
O95470	SGPL1	5	1.4491	5	1.1806	396250000	0.535157	0.23952	=HYPERLINK("http://www.uniprot.org/uniprot/O95470", "Click")
P49458	SRP9	14	1.4486	14	2.2954	8424900000	0.534659	1.19875	=HYPERLINK("http://www.uniprot.org/uniprot/P49458", "Click")
P22087	FBL	22	1.4341	22	1.4652	7198100000	0.520146	0.551098	=HYPERLINK("http://www.uniprot.org/uniprot/P22087", "Click")
Q9UHB9	SRP68	7	1.4325	7	2.0786	403880000	0.518535	1.05561	=HYPERLINK("http://www.uniprot.org/uniprot/Q9UHB9", "Click")
Q01085-2	TIAL	1	1.4319	1	1.8969	43699000	0.517931	0.923644	=HYPERLINK("http://www.uniprot.org/uniprot/Q01085-2", "Click")
Q96P11-4	NSUN	7	1.4302	7	1.2164	325910000	0.516217	0.282618	=HYPERLINK("http://www.uniprot.org/uniprot/Q96P11-4", "Click")
Q9UHI6	DDX20	3	1.4295	3	0.88202	125010000	0.515511	-0.181117	=HYPERLINK("http://www.uniprot.org/uniprot/Q9UHI6", "Click")
Q09161	NCBP1	11	1.429	11	2.204	1119800000	0.515006	1.14012	=HYPERLINK("http://www.uniprot.org/uniprot/Q09161", "Click")
Q96H55	MYO19	2	1.4288	2	1.3178	19180000	0.514804	0.398131	=HYPERLINK("http://www.uniprot.org/uniprot/Q96H55", "Click")
P55084	HADHB	6	1.4242	6	2.8729	473620000	0.510152	1.52251	=HYPERLINK("http://www.uniprot.org/uniprot/P55084", "Click")
Q15366-3	PCBP	11	1.4164	11	1.7911	3054200000	0.502229	0.840846	=HYPERLINK("http://www.uniprot.org/uniprot/Q15366-3", "Click")
P46782	RPS5	41	1.4112	41	2.2809	2.2068e+10	0.496922	1.1896	=HYPERLINK("http://www.uniprot.org/uniprot/P46782", "Click")
Q9ULX3	NOB1	13	1.4063	13	1.994	1618700000	0.491904	0.995665	=HYPERLINK("http://www.uniprot.org/uniprot/Q9ULX3", "Click")
G5E9Q2	CSDE1	3	1.401	3	0.87144	178960000	0.486457	-0.198527	=HYPERLINK("http://www.uniprot.org/uniprot/G5E9Q2", "Click")
Q9BYD2	MRPL9	1	1.3972	1	4.5415	43627000	0.482539	2.18317	=HYPERLINK("http://www.uniprot.org/uniprot/Q9BYD2", "Click")
O43809	NUDT21	5	1.3889	5	1.4036	346370000	0.473943	0.489132	=HYPERLINK("http://www.uniprot.org/uniprot/O43809", "Click")
P12956	XRCC6	30	1.3808	30	1.6764	3785900000	0.465504	0.745366	=HYPERLINK("http://www.uniprot.org/uniprot/P12956", "Click")
J3KPD3	RBM7	2	1.3737	2	1.077	132550000	0.458067	0.107018	=HYPERLINK("http://www.uniprot.org/uniprot/J3KPD3", "Click")
Q969Q0	RPL36AL	15	1.3727	15	1.1453	1.3507e+10	0.457016	0.195726	=HYPERLINK("http://www.uniprot.org/uniprot/Q969Q0", "Click")
P68400	CSNK2A1	21	1.3724	21	4.3453	3443400000	0.456701	2.11946	=HYPERLINK("http://www.uniprot.org/uniprot/P68400", "Click")
Q9P0L0-2	VAP	11	1.3717	11	1.1477	1478400000	0.455965	0.198746	=HYPERLINK("http://www.uniprot.org/uniprot/Q9P0L0-2", "Click")
Q5SRQ6	CSNK2B	9	1.3702	9	3.1789	1788500000	0.454386	1.66853	=HYPERLINK("http://www.uniprot.org/uniprot/Q5SRQ6", "Click")
Q99729-2	HNRNPA	24	1.3652	24	1.9227	1.0276e+10	0.449112	0.943134	=HYPERLINK("http://www.uniprot.org/uniprot/Q99729-2", "Click")
P40227	CCT6A	4	1.3635	4	1.2941	227840000	0.447315	0.371949	=HYPERLINK("http://www.uniprot.org/uniprot/P40227", "Click")
O95816	BAG2	10	1.3614	10	1.4161	946840000	0.445091	0.501923	=HYPERLINK("http://www.uniprot.org/uniprot/O95816", "Click")
P07900-2	HSP90AA	7	1.361	7	1.3592	501560000	0.444667	0.442758	=HYPERLINK("http://www.uniprot.org/uniprot/P07900-2", "Click")
P49419	ALDH7A1	4	1.3601	4	0.90053	156870000	0.443713	-0.151154	=HYPERLINK("http://www.uniprot.org/uniprot/P49419", "Click")
O94822-3	LTN	1	1.3575	1	0.54924	151100000	0.440952	-0.864491	=HYPERLINK("http://www.uniprot.org/uniprot/O94822-3", "Click")
F5H874	ASCC1	7	1.3554	7	4.9546	1494200000	0.438719	2.30877	=HYPERLINK("http://www.uniprot.org/uniprot/F5H874", "Click")
P63167	DYNLL1	5	1.3541	5	1.362	1131200000	0.437334	0.445727	=HYPERLINK("http://www.uniprot.org/uniprot/P63167", "Click")
P61978-3	HNRNP	22	1.3504	22	1.7225	6694400000	0.433387	0.784504	=HYPERLINK("http://www.uniprot.org/uniprot/P61978-3", "Click")
B7Z4Q3	LUC7L2	2	1.3475	2	1.9302	280830000	0.430285	0.94875	=HYPERLINK("http://www.uniprot.org/uniprot/B7Z4Q3", "Click")
Q96HS1	PGAM5	3	1.3449	3	3.0364	465700000	0.427499	1.60236	=HYPERLINK("http://www.uniprot.org/uniprot/Q96HS1", "Click")
Q9BU76	MMTAG2	2	1.3445	2	1.3078	219130000	0.42707	0.387142	=HYPERLINK("http://www.uniprot.org/uniprot/Q9BU76", "Click")
O43324	EEF1E1	2	1.3424	2	0.84234	3.59e+08	0.424815	-0.247525	=HYPERLINK("http://www.uniprot.org/uniprot/O43324", "Click")
Q00610	CLTC	48	1.325	48	1.0429	5158800000	0.405992	0.0606008	=HYPERLINK("http://www.uniprot.org/uniprot/Q00610", "Click")
B8ZZN6	SUMO1	4	1.3214	4	1.5574	667610000	0.402067	0.63914	=HYPERLINK("http://www.uniprot.org/uniprot/B8ZZN6", "Click")
P60468	SEC61B	1	1.3212	1	2.513	160750000	0.401849	1.32941	=HYPERLINK("http://www.uniprot.org/uniprot/P60468", "Click")
Q969S3	ZNF622	29	1.3153	29	1.5829	8951100000	0.395392	0.66257	=HYPERLINK("http://www.uniprot.org/uniprot/Q969S3", "Click")
Q5T9A4	ATAD3B	2	1.3136	2	4.1886	102380000	0.393526	2.06647	=HYPERLINK("http://www.uniprot.org/uniprot/Q5T9A4", "Click")
P53396	ACLY	3	1.3125	3	2.2831	104680000	0.392317	1.19099	=HYPERLINK("http://www.uniprot.org/uniprot/P53396", "Click")
P13010	XRCC5	33	1.3116	33	1.9827	5213100000	0.391328	0.987466	=HYPERLINK("http://www.uniprot.org/uniprot/P13010", "Click")
C9J6P4	ZC3HAV1	11	1.3096	11	2.6121	982210000	0.389126	1.38521	=HYPERLINK("http://www.uniprot.org/uniprot/C9J6P4", "Click")
E7EX29	YWHAZ	5	1.3056	5	1.4552	491010000	0.384713	0.541217	=HYPERLINK("http://www.uniprot.org/uniprot/E7EX29", "Click")
Q92522	H1FX	9	1.3042	9	2.2601	2109200000	0.383165	1.17639	=HYPERLINK("http://www.uniprot.org/uniprot/Q92522", "Click")
Q8N335	GPD1L	2	1.3015	2	1.3136	80635000	0.380175	0.393526	=HYPERLINK("http://www.uniprot.org/uniprot/Q8N335", "Click")
Q15369	TCEB1	6	1.3014	6	1.3845	774770000	0.380064	0.469365	=HYPERLINK("http://www.uniprot.org/uniprot/Q15369", "Click")
Q13310-3	PABPC	54	1.2994	54	1.7148	3.2171e+10	0.377846	0.77804	=HYPERLINK("http://www.uniprot.org/uniprot/Q13310-3", "Click")
Q05519	SRSF11	10	1.2924	10	4.5057	1.412e+09	0.370053	2.17175	=HYPERLINK("http://www.uniprot.org/uniprot/Q05519", "Click")
O75494	SRSF10	9	1.2833	9	1.9247	1506600000	0.359858	0.944634	=HYPERLINK("http://www.uniprot.org/uniprot/O75494", "Click")
P62314	SNRPD1	14	1.2769	14	2.2621	2.739e+09	0.352646	1.17766	=HYPERLINK("http://www.uniprot.org/uniprot/P62314", "Click")
B1AL06	MRPL43	3	1.2747	3	1.5953	236200000	0.350158	0.673828	=HYPERLINK("http://www.uniprot.org/uniprot/B1AL06", "Click")
O75607	NPM3	13	1.2676	13	2.1524	9.491e+09	0.3421	1.10595	=HYPERLINK("http://www.uniprot.org/uniprot/O75607", "Click")
P49327	FASN	3	1.2676	3	1.5066	166270000	0.3421	0.591296	=HYPERLINK("http://www.uniprot.org/uniprot/P49327", "Click")
Q9NV31	IMP3	1	1.2592	1	1.1787	68143000	0.332507	0.237197	=HYPERLINK("http://www.uniprot.org/uniprot/Q9NV31", "Click")
B1AHD1	NHP2L1	4	1.259	4	1.8252	661640000	0.332278	0.868055	=HYPERLINK("http://www.uniprot.org/uniprot/B1AHD1", "Click")
Q92734	TFG	12	1.2492	12	0.55928	1870300000	0.321004	-0.838357	=HYPERLINK("http://www.uniprot.org/uniprot/Q92734", "Click")
P14866	HNRNPL	25	1.2477	25	1.6438	3548200000	0.319271	0.717035	=HYPERLINK("http://www.uniprot.org/uniprot/P14866", "Click")
Q96GC5	MRPL48	1	1.2428	1	1.1557	168790000	0.313594	0.208767	=HYPERLINK("http://www.uniprot.org/uniprot/Q96GC5", "Click")
P62306	SNRPF	8	1.2351	8	1.4242	2288200000	0.304628	0.510152	=HYPERLINK("http://www.uniprot.org/uniprot/P62306", "Click")
P55209	NAP1L1	12	1.2345	12	2.3763	4337200000	0.303927	1.24872	=HYPERLINK("http://www.uniprot.org/uniprot/P55209", "Click")
Q8IXM3	MRPL41	7	1.2322	7	2.1292	656150000	0.301236	1.09031	=HYPERLINK("http://www.uniprot.org/uniprot/Q8IXM3", "Click")
P63208	SKP1	6	1.2221	6	1.1446	166340000	0.289362	0.194844	=HYPERLINK("http://www.uniprot.org/uniprot/P63208", "Click")
O75506	HSBP1	2	1.215	2	1.0737	134240000	0.280956	0.102591	=HYPERLINK("http://www.uniprot.org/uniprot/O75506", "Click")
P31689	DNAJA1	15	1.2138	15	1.3569	1299400000	0.279531	0.440314	=HYPERLINK("http://www.uniprot.org/uniprot/P31689", "Click")
Q9NQ29	LUC7L	6	1.2087	6	2.0347	801370000	0.273456	1.02482	=HYPERLINK("http://www.uniprot.org/uniprot/Q9NQ29", "Click")
Q9NPD3	EXOSC4	24	1.2069	24	2.0873	4089400000	0.271306	1.06164	=HYPERLINK("http://www.uniprot.org/uniprot/Q9NPD3", "Click")
Q9NYU2	UGGT1	1	1.2055	1	0.90648	22550000	0.269632	-0.141653	=HYPERLINK("http://www.uniprot.org/uniprot/Q9NYU2", "Click")
P09012	SNRPA	5	1.2049	5	1.3552	751700000	0.268913	0.438506	=HYPERLINK("http://www.uniprot.org/uniprot/P09012", "Click")
P54136	RARS	2	1.1974	2	1.0177	50237000	0.259905	0.0253123	=HYPERLINK("http://www.uniprot.org/uniprot/P54136", "Click")
P62266	RPS23	21	1.1857	21	1.9381	2.9431e+10	0.245739	0.954643	=HYPERLINK("http://www.uniprot.org/uniprot/P62266", "Click")
P49711	CTCF	3	1.1823	3	1.8173	46162000	0.241596	0.861797	=HYPERLINK("http://www.uniprot.org/uniprot/P49711", "Click")
M0QXB4	COPE	6	1.1821	6	3.695	461100000	0.241352	1.88557	=HYPERLINK("http://www.uniprot.org/uniprot/M0QXB4", "Click")
Q9Y3D9	MRPS23	22	1.1791	22	5.9962	9210900000	0.237686	2.58405	=HYPERLINK("http://www.uniprot.org/uniprot/Q9Y3D9", "Click")
J3KMZ8	DPF2	2	1.1761	2	1.4067	112740000	0.234011	0.492315	=HYPERLINK("http://www.uniprot.org/uniprot/J3KMZ8", "Click")
O43390	HNRNPR	22	1.176	22	1.3699	5674200000	0.233888	0.454071	=HYPERLINK("http://www.uniprot.org/uniprot/O43390", "Click")
Q13247	SRSF6	13	1.1735	13	1.4752	3053700000	0.230818	0.560911	=HYPERLINK("http://www.uniprot.org/uniprot/Q13247", "Click")
P63173	RPL38	11	1.1688	11	1.2177	2.1395e+10	0.225028	0.284159	=HYPERLINK("http://www.uniprot.org/uniprot/P63173", "Click")
P10809	HSPD1	49	1.1683	49	2.0061	7.345e+09	0.224411	1.00439	=HYPERLINK("http://www.uniprot.org/uniprot/P10809", "Click")
Q13595	TRA2A	4	1.1652	4	2.1933	382470000	0.220578	1.1331	=HYPERLINK("http://www.uniprot.org/uniprot/Q13595", "Click")
K7ELG9	LSM12	2	1.1652	2	0.79779	228490000	0.220578	-0.325919	=HYPERLINK("http://www.uniprot.org/uniprot/K7ELG9", "Click")
J3QKQ4	CD300A	1	1.1639	1	2.4499	490960000	0.218967	1.29272	=HYPERLINK("http://www.uniprot.org/uniprot/J3QKQ4", "Click")
Q96AG4	LRRC59	29	1.1613	29	2.1141	1.9978e+10	0.215741	1.08004	=HYPERLINK("http://www.uniprot.org/uniprot/Q96AG4", "Click")
P21964	COMT	1	1.1611	1	1.2599	49580000	0.215492	0.333309	=HYPERLINK("http://www.uniprot.org/uniprot/P21964", "Click")
P08621	SNRNP70	5	1.1558	5	1.1567	439410000	0.208892	0.210015	=HYPERLINK("http://www.uniprot.org/uniprot/P08621", "Click")
P38646	HSPA9	25	1.1496	25	1.756	3322200000	0.201132	0.812293	=HYPERLINK("http://www.uniprot.org/uniprot/P38646", "Click")
F8VWT9	HECTD4	1	1.1466	1	1.1638	34879000	0.197362	0.218843	=HYPERLINK("http://www.uniprot.org/uniprot/F8VWT9", "Click")
P49406	MRPL19	5	1.1457	5	1.8255	488140000	0.196229	0.868292	=HYPERLINK("http://www.uniprot.org/uniprot/P49406", "Click")
P38159	RBMX	23	1.1432	23	2.0087	6866500000	0.193078	1.00626	=HYPERLINK("http://www.uniprot.org/uniprot/P38159", "Click")
P52434	POLR2H	8	1.1322	8	1.0949	1175900000	0.179129	0.130799	=HYPERLINK("http://www.uniprot.org/uniprot/P52434", "Click")
Q9UJX2	CDC23	1	1.132	1	1.6444	32418000	0.178874	0.717561	=HYPERLINK("http://www.uniprot.org/uniprot/Q9UJX2", "Click")
P46940	IQGAP1	16	1.127	16	1.5368	1058800000	0.172488	0.619929	=HYPERLINK("http://www.uniprot.org/uniprot/P46940", "Click")
P17980	PSMC3	1	1.1226	1	5.1877	28214000	0.166844	2.3751	=HYPERLINK("http://www.uniprot.org/uniprot/P17980", "Click")
P12270	TPR	5	1.1189	5	1.5242	167680000	0.162081	0.608052	=HYPERLINK("http://www.uniprot.org/uniprot/P12270", "Click")
P82675	MRPS5	10	1.1168	10	3.9576	1332400000	0.159371	1.98463	=HYPERLINK("http://www.uniprot.org/uniprot/P82675", "Click")
Q07666	KHDRBS1	2	1.1134	2	1.7747	285580000	0.154972	0.827575	=HYPERLINK("http://www.uniprot.org/uniprot/Q07666", "Click")
P09234	SNRPC	2	1.1106	2	1.6077	293110000	0.151339	0.684998	=HYPERLINK("http://www.uniprot.org/uniprot/P09234", "Click")
Q9GZS1-2	POLR1	3	1.1097	3	0.61187	252320000	0.15017	-0.708703	=HYPERLINK("http://www.uniprot.org/uniprot/Q9GZS1-2", "Click")
A8MXP9	MATR3	30	1.1095	30	1.7376	4922300000	0.14991	0.797096	=HYPERLINK("http://www.uniprot.org/uniprot/A8MXP9", "Click")
Q13151	HNRNPA0	21	1.1077	21	1.1993	4521600000	0.147567	0.262193	=HYPERLINK("http://www.uniprot.org/uniprot/Q13151", "Click")
K7EM18	EIF1	5	1.1064	5	1.4341	1839300000	0.145873	0.520146	=HYPERLINK("http://www.uniprot.org/uniprot/K7EM18", "Click")
P62318	SNRPD3	15	1.1001	15	1.1115	4964800000	0.137635	0.152508	=HYPERLINK("http://www.uniprot.org/uniprot/P62318", "Click")
Q9NWH9	SLTM	1	1.0956	1	1.7983	1.3e+08	0.131721	0.846634	=HYPERLINK("http://www.uniprot.org/uniprot/Q9NWH9", "Click")
Q9Y520-7	PRRC2	24	1.0953	23	1.3203	3.439e+09	0.131326	0.400866	=HYPERLINK("http://www.uniprot.org/uniprot/Q9Y520-7", "Click")
Q9UQ35	SRRM2	2	1.0913	2	1.5106	219320000	0.126048	0.595122	=HYPERLINK("http://www.uniprot.org/uniprot/Q9UQ35", "Click")
Q9H2Y7	ZNF106	5	1.091	5	0.75273	314970000	0.125651	-0.409796	=HYPERLINK("http://www.uniprot.org/uniprot/Q9H2Y7", "Click")
Q9BTD8	RBM42	9	1.0791	9	1.1892	1265600000	0.109829	0.249991	=HYPERLINK("http://www.uniprot.org/uniprot/Q9BTD8", "Click")
P40939	HADHA	11	1.0781	11	2.0694	1508500000	0.108491	1.04921	=HYPERLINK("http://www.uniprot.org/uniprot/P40939", "Click")
Q8NHQ9	DDX55	10	1.0711	10	0.70733	938580000	0.0990932	-0.499545	=HYPERLINK("http://www.uniprot.org/uniprot/Q8NHQ9", "Click")
Q9Y230	RUVBL2	21	1.07	21	1.6879	3143400000	0.0976108	0.755229	=HYPERLINK("http://www.uniprot.org/uniprot/Q9Y230", "Click")
P62995	TRA2B	10	1.0682	10	1.4224	1330200000	0.0951818	0.508327	=HYPERLINK("http://www.uniprot.org/uniprot/P62995", "Click")
O95831	AIFM1	7	1.068	7	2.082	525560000	0.0949116	1.05797	=HYPERLINK("http://www.uniprot.org/uniprot/O95831", "Click")
P08238	HSP90AB1	23	1.0671	23	1.2247	2.918e+09	0.0936954	0.292428	=HYPERLINK("http://www.uniprot.org/uniprot/P08238", "Click")
O43143	DHX15	25	1.0652	25	1.6927	2837100000	0.0911243	0.759326	=HYPERLINK("http://www.uniprot.org/uniprot/O43143", "Click")
Q96HQ2	CDKN2AIPNL	4	1.0581	4	1.4138	226270000	0.081476	0.499578	=HYPERLINK("http://www.uniprot.org/uniprot/Q96HQ2", "Click")
O15020	SPTBN2	1	1.0577	1	2.5799	21811000	0.0809305	1.36732	=HYPERLINK("http://www.uniprot.org/uniprot/O15020", "Click")
P56270	MAZ	2	1.0547	2	1.1173	266640000	0.0768327	0.160017	=HYPERLINK("http://www.uniprot.org/uniprot/P56270", "Click")
Q13724	MOGS	4	1.0545	4	1.4398	683210000	0.0765591	0.525868	=HYPERLINK("http://www.uniprot.org/uniprot/Q13724", "Click")
Q5JSZ5	PRRC2B	32	1.0526	32	1.144	3097500000	0.0739573	0.194087	=HYPERLINK("http://www.uniprot.org/uniprot/Q5JSZ5", "Click")
J9JID7	LMNB2	1	1.0494	1	1.2523	33506000	0.0695647	0.32458	=HYPERLINK("http://www.uniprot.org/uniprot/J9JID7", "Click")
Q9NSI2	FAM207A	4	1.0488	4	1.4369	193120000	0.0687396	0.52296	=HYPERLINK("http://www.uniprot.org/uniprot/Q9NSI2", "Click")
Q9Y399	MRPS2	6	1.048	6	6.2575	940400000	0.0676387	2.64559	=HYPERLINK("http://www.uniprot.org/uniprot/Q9Y399", "Click")
Q9UKV3	ACIN1	5	1.0459	5	1.0117	738310000	0.0647449	0.0167816	=HYPERLINK("http://www.uniprot.org/uniprot/Q9UKV3", "Click")
Q06787	FMR1	7	1.0428	7	0.81287	245430000	0.0604625	-0.298903	=HYPERLINK("http://www.uniprot.org/uniprot/Q06787", "Click")
O75147	OBSL1	7	1.0388	7	0.7366	541430000	0.0549179	-0.441047	=HYPERLINK("http://www.uniprot.org/uniprot/O75147", "Click")
J3KTL2	SRSF1	11	1.0342	11	1.3872	3648800000	0.0485152	0.472176	=HYPERLINK("http://www.uniprot.org/uniprot/J3KTL2", "Click")
Q01780	EXOSC10	12	1.0334	12	1.0574	1669900000	0.0473988	0.0805212	=HYPERLINK("http://www.uniprot.org/uniprot/Q01780", "Click")
Q96DV4	MRPL38	3	1.0333	3	1.1377	167940000	0.0472592	0.18612	=HYPERLINK("http://www.uniprot.org/uniprot/Q96DV4", "Click")
B4DNJ6	STRAP	12	1.0299	12	0.99657	1146100000	0.0425043	-0.00495695	=HYPERLINK("http://www.uniprot.org/uniprot/B4DNJ6", "Click")
P46013	MKI67	3	1.0252	3	0.41317	333920000	0.0359054	-1.27519	=HYPERLINK("http://www.uniprot.org/uniprot/P46013", "Click")
Q9BYG3	MKI67IP	8	1.0181	8	1.172	2.55e+09	0.0258793	0.228973	=HYPERLINK("http://www.uniprot.org/uniprot/Q9BYG3", "Click")
Q16630-2	CPSF	2	1.0168	2	1.3487	56538000	0.0240359	0.431569	=HYPERLINK("http://www.uniprot.org/uniprot/Q16630-2", "Click")
P09651	HNRNPA1	86	1.0123	86	1.4084	8.2076e+10	0.0176369	0.494057	=HYPERLINK("http://www.uniprot.org/uniprot/P09651", "Click")
P51991	HNRNPA3	3	0.98807	3	1.2423	641950000	-0.0173148	0.313014	=HYPERLINK("http://www.uniprot.org/uniprot/P51991", "Click")
E9PK91	BCLAF1	1	0.98801	1	0.64564	151730000	-0.0174025	-0.631198	=HYPERLINK("http://www.uniprot.org/uniprot/E9PK91", "Click")
H3BVE0	LOC101060252	3	0.98608	3	0.62819	185600000	-0.0202234	-0.670727	=HYPERLINK("http://www.uniprot.org/uniprot/H3BVE0", "Click")
A8MYK1	MRPL23	5	0.9837	5	1.4486	500420000	-0.0237097	0.534659	=HYPERLINK("http://www.uniprot.org/uniprot/A8MYK1", "Click")
P11021	HSPA5	38	0.98351	38	1.5369	7768400000	-0.0239884	0.620023	=HYPERLINK("http://www.uniprot.org/uniprot/P11021", "Click")
Q13823	GNL2	23	0.98109	23	1.6035	6853400000	-0.0275426	0.681224	=HYPERLINK("http://www.uniprot.org/uniprot/Q13823", "Click")
Q9UII4	HERC5	3	0.9781	3	0.93418	134850000	-0.0319461	-0.0982275	=HYPERLINK("http://www.uniprot.org/uniprot/Q9UII4", "Click")
Q96PK6	RBM14	11	0.97755	11	1.8849	1982400000	-0.0327576	0.914488	=HYPERLINK("http://www.uniprot.org/uniprot/Q96PK6", "Click")
Q13148-2	TARDB	1	0.97235	1	1.1757	71405000	-0.0404524	0.23352	=HYPERLINK("http://www.uniprot.org/uniprot/Q13148-2", "Click")
Q8WVM0	TFB1M	5	0.96716	5	2.1922	517530000	-0.0481735	1.13238	=HYPERLINK("http://www.uniprot.org/uniprot/Q8WVM0", "Click")
Q15637-5	SF	4	0.96174	4	1.1479	213360000	-0.0562812	0.198997	=HYPERLINK("http://www.uniprot.org/uniprot/Q15637-5", "Click")
P16104	H2AFX	11	0.95965	11	2.1316	5.575e+09	-0.0594198	1.09194	=HYPERLINK("http://www.uniprot.org/uniprot/P16104", "Click")
P07237	P4HB	1	0.95894	1	1.5526	49054000	-0.0604875	0.634686	=HYPERLINK("http://www.uniprot.org/uniprot/P07237", "Click")
P36957	DLST	2	0.95222	2	0.70235	77155000	-0.0706332	-0.509738	=HYPERLINK("http://www.uniprot.org/uniprot/P36957", "Click")
P82933	MRPS9	14	0.95186	14	2.3682	1191600000	-0.0711787	1.24379	=HYPERLINK("http://www.uniprot.org/uniprot/P82933", "Click")
P82914	MRPS15	8	0.95141	8	3.4144	970200000	-0.0718609	1.77163	=HYPERLINK("http://www.uniprot.org/uniprot/P82914", "Click")
P24928	POLR2A	4	0.95113	4	1.0769	90625000	-0.0722856	0.106884	=HYPERLINK("http://www.uniprot.org/uniprot/P24928", "Click")
P21796	VDAC1	3	0.94811	3	1.4606	162050000	-0.0768736	0.546561	=HYPERLINK("http://www.uniprot.org/uniprot/P21796", "Click")
P42336	PIK3CA	4	0.94811	4	2.064	1798200000	-0.0768736	1.04544	=HYPERLINK("http://www.uniprot.org/uniprot/P42336", "Click")
P68104	EEF1A1	37	0.94443	37	1.042	8265100000	-0.0824842	0.0593553	=HYPERLINK("http://www.uniprot.org/uniprot/P68104", "Click")
O60869	EDF1	5	0.94335	5	1.2707	754900000	-0.084135	0.345623	=HYPERLINK("http://www.uniprot.org/uniprot/O60869", "Click")
P51659-2	HSD17B	2	0.94163	2	1.0799	192130000	-0.0867678	0.110898	=HYPERLINK("http://www.uniprot.org/uniprot/P51659-2", "Click")
P08107	HSPA1A	145	0.94028	145	1.5269	1.4261e+11	-0.0888377	0.610606	=HYPERLINK("http://www.uniprot.org/uniprot/P08107", "Click")
G3XAD8	STIP1	6	0.93947	6	1.0832	520130000	-0.090081	0.1153	=HYPERLINK("http://www.uniprot.org/uniprot/G3XAD8", "Click")
P78527	PRKDC	5	0.9338	5	1.4086	161890000	-0.0988145	0.494262	=HYPERLINK("http://www.uniprot.org/uniprot/P78527", "Click")
P62847-4	RPS2	20	0.93065	20	1.4479	1.9645e+10	-0.103689	0.533962	=HYPERLINK("http://www.uniprot.org/uniprot/P62847-4", "Click")
Q06265-2	EXOSC	4	0.92788	4	1.169	1799900000	-0.10799	0.225275	=HYPERLINK("http://www.uniprot.org/uniprot/Q06265-2", "Click")
O95071	UBR5	14	0.92448	14	1.3257	631100000	-0.113286	0.406754	=HYPERLINK("http://www.uniprot.org/uniprot/O95071", "Click")
P36542	ATP5C1	2	0.92112	2	1.5221	127580000	-0.118539	0.606063	=HYPERLINK("http://www.uniprot.org/uniprot/P36542", "Click")
Q9Y3Z3	SAMHD1	1	0.92101	1	0.57066	19181000	-0.118711	-0.809297	=HYPERLINK("http://www.uniprot.org/uniprot/Q9Y3Z3", "Click")
Q7KZI7	MARK2	4	0.91995	4	1.3961	236280000	-0.120373	0.481402	=HYPERLINK("http://www.uniprot.org/uniprot/Q7KZI7", "Click")
Q1KMD3	HNRNPUL2	15	0.91838	15	1.424	2037700000	-0.122837	0.509949	=HYPERLINK("http://www.uniprot.org/uniprot/Q1KMD3", "Click")
P17987	TCP1	3	0.91785	3	0.85458	196990000	-0.12367	-0.226713	=HYPERLINK("http://www.uniprot.org/uniprot/P17987", "Click")
Q13442	PDAP1	3	0.91724	3	0.42531	322460000	-0.124629	-1.23341	=HYPERLINK("http://www.uniprot.org/uniprot/Q13442", "Click")
Q8WXA9-2	SREK	2	0.91506	2	2.5567	75826000	-0.128062	1.35428	=HYPERLINK("http://www.uniprot.org/uniprot/Q8WXA9-2", "Click")
Q15370-2	TCEB	9	0.90397	9	0.78935	1435700000	-0.145653	-0.341263	=HYPERLINK("http://www.uniprot.org/uniprot/Q15370-2", "Click")
Q9NVS2-2	MRPS18	3	0.90237	3	4.3747	413060000	-0.148209	2.12918	=HYPERLINK("http://www.uniprot.org/uniprot/Q9NVS2-2", "Click")
Q8WVX9	FAR1	3	0.90126	3	1.1778	213610000	-0.149985	0.236095	=HYPERLINK("http://www.uniprot.org/uniprot/Q8WVX9", "Click")
P67809	YBX1	44	0.89995	44	1.1805	2.0844e+10	-0.152083	0.239398	=HYPERLINK("http://www.uniprot.org/uniprot/P67809", "Click")
Q96FZ2	C3orf37	2	0.89969	2	0.86833	92081000	-0.1525	-0.203685	=HYPERLINK("http://www.uniprot.org/uniprot/Q96FZ2", "Click")
Q9Y2W1	THRAP3	60	0.89607	60	0.74937	2.1757e+10	-0.158317	-0.41625	=HYPERLINK("http://www.uniprot.org/uniprot/Q9Y2W1", "Click")
Q9Y5A9	YTHDF2	5	0.89556	5	1.998	1460900000	-0.159138	0.998557	=HYPERLINK("http://www.uniprot.org/uniprot/Q9Y5A9", "Click")
Q9BXP5	SRRT	7	0.89067	7	1.596	867940000	-0.167037	0.674461	=HYPERLINK("http://www.uniprot.org/uniprot/Q9BXP5", "Click")
E7EX17	EIF4B	4	0.8824	4	0.59335	237200000	-0.180495	-0.753045	=HYPERLINK("http://www.uniprot.org/uniprot/E7EX17", "Click")
O75323	GBAS	1	0.87858	1	1.4451	42613000	-0.186754	0.531169	=HYPERLINK("http://www.uniprot.org/uniprot/O75323", "Click")
E9PAU2	RAVER1	3	0.87679	3	1.3358	64610000	-0.189697	0.417704	=HYPERLINK("http://www.uniprot.org/uniprot/E9PAU2", "Click")
Q04837	SSBP1	142	0.87609	142	0.9245	6.8749e+10	-0.190849	-0.113255	=HYPERLINK("http://www.uniprot.org/uniprot/Q04837", "Click")
P35244	RPA3	44	0.87321	44	0.63159	2.0086e+10	-0.195599	-0.66294	=HYPERLINK("http://www.uniprot.org/uniprot/P35244", "Click")
Q9H0D6	XRN2	44	0.86625	44	1.077	5421200000	-0.207145	0.107018	=HYPERLINK("http://www.uniprot.org/uniprot/Q9H0D6", "Click")
Q14197	ICT1	6	0.85827	6	1.8634	587390000	-0.220497	0.897937	=HYPERLINK("http://www.uniprot.org/uniprot/Q14197", "Click")
Q09028	RBBP4	7	0.85742	7	2.1374	2289400000	-0.221926	1.09586	=HYPERLINK("http://www.uniprot.org/uniprot/Q09028", "Click")
P27694	RPA1	131	0.85738	130	0.58535	8.8233e+10	-0.221993	-0.772629	=HYPERLINK("http://www.uniprot.org/uniprot/P27694", "Click")
P25705	ATP5A1	19	0.85292	19	1.3208	1625900000	-0.229518	0.401412	=HYPERLINK("http://www.uniprot.org/uniprot/P25705", "Click")
Q9H5H4	ZNF768	2	0.85072	2	1.4844	127860000	-0.233244	0.56988	=HYPERLINK("http://www.uniprot.org/uniprot/Q9H5H4", "Click")
O43823	AKAP8	10	0.85069	10	1.2967	830450000	-0.233295	0.374845	=HYPERLINK("http://www.uniprot.org/uniprot/O43823", "Click")
Q3ZCQ8-2	TIMM5	5	0.84857	5	1.7062	257380000	-0.236894	0.770787	=HYPERLINK("http://www.uniprot.org/uniprot/Q3ZCQ8-2", "Click")
Q9C0C7-5	AMBRA	7	0.84724	7	0.87454	454460000	-0.239157	-0.193404	=HYPERLINK("http://www.uniprot.org/uniprot/Q9C0C7-5", "Click")
P09661	SNRPA1	11	0.84318	11	1.0623	1585400000	-0.246087	0.0871912	=HYPERLINK("http://www.uniprot.org/uniprot/P09661", "Click")
Q9H2U1	DHX36	48	0.83525	48	0.82542	1.3294e+10	-0.25972	-0.2768	=HYPERLINK("http://www.uniprot.org/uniprot/Q9H2U1", "Click")
O60884	DNAJA2	3	0.82637	3	1.0546	298800000	-0.27514	0.0766959	=HYPERLINK("http://www.uniprot.org/uniprot/O60884", "Click")
Q5VTE6	ANGEL2	1	0.82631	1	0.82971	14586000	-0.275245	-0.269321	=HYPERLINK("http://www.uniprot.org/uniprot/Q5VTE6", "Click")
F6XEV2	MICU1	2	0.82535	2	0.78988	27949000	-0.276922	-0.340295	=HYPERLINK("http://www.uniprot.org/uniprot/F6XEV2", "Click")
O94761	RECQL4	2	0.82415	2	0.79007	114790000	-0.279021	-0.339948	=HYPERLINK("http://www.uniprot.org/uniprot/O94761", "Click")
Q15287	RNPS1	3	0.82242	3	0.93389	286400000	-0.282053	-0.0986755	=HYPERLINK("http://www.uniprot.org/uniprot/Q15287", "Click")
F5GYL8	KPNA6	6	0.81582	6	1.2884	778120000	-0.293677	0.365581	=HYPERLINK("http://www.uniprot.org/uniprot/F5GYL8", "Click")
Q9BRJ2	MRPL45	5	0.81546	5	5.5619	356390000	-0.294314	2.47558	=HYPERLINK("http://www.uniprot.org/uniprot/Q9BRJ2", "Click")
J3KTA4	DDX5	52	0.81534	52	1.5396	1.2281e+10	-0.294526	0.622556	=HYPERLINK("http://www.uniprot.org/uniprot/J3KTA4", "Click")
Q14157-5	UBAP2	14	0.81328	14	0.90975	1897600000	-0.298176	-0.136458	=HYPERLINK("http://www.uniprot.org/uniprot/Q14157-5", "Click")
P51114	FXR1	15	0.8126	15	1.1219	3356300000	-0.299383	0.165944	=HYPERLINK("http://www.uniprot.org/uniprot/P51114", "Click")
P16989	CSDA	19	0.80765	19	0.83823	4567700000	-0.308198	-0.254582	=HYPERLINK("http://www.uniprot.org/uniprot/P16989", "Click")
Q15428	SF3A2	2	0.80451	2	0.75197	228960000	-0.313818	-0.411253	=HYPERLINK("http://www.uniprot.org/uniprot/Q15428", "Click")
P38919	EIF4A3	11	0.80415	11	0.93339	1805300000	-0.314463	-0.0994481	=HYPERLINK("http://www.uniprot.org/uniprot/P38919", "Click")
Q9BZF1	OSBPL8	2	0.80258	2	1.931	62581000	-0.317283	0.949348	=HYPERLINK("http://www.uniprot.org/uniprot/Q9BZF1", "Click")
P35232	PHB	17	0.80237	17	1.1641	2352400000	-0.31766	0.219215	=HYPERLINK("http://www.uniprot.org/uniprot/P35232", "Click")
P62979	RPS27A	12	0.80009	12	1.1255	9173300000	-0.321766	0.170566	=HYPERLINK("http://www.uniprot.org/uniprot/P62979", "Click")
Q9HAN9	NMNAT1	1	0.78889	1	0.39353	70031000	-0.342104	-1.34545	=HYPERLINK("http://www.uniprot.org/uniprot/Q9HAN9", "Click")
O95340-2	PAPSS	9	0.78707	9	0.66281	703330000	-0.345436	-0.593333	=HYPERLINK("http://www.uniprot.org/uniprot/O95340-2", "Click")
Q9Y448	KNSTRN	1	0.78587	1	22.868	404620000	-0.347637	4.51526	=HYPERLINK("http://www.uniprot.org/uniprot/Q9Y448", "Click")
Q8IWA0	WDR75	1	0.78491	1	0.5091	50354000	-0.349401	-0.973979	=HYPERLINK("http://www.uniprot.org/uniprot/Q8IWA0", "Click")
O75817	POP7	3	0.7785	3	0.69954	550790000	-0.361231	-0.515522	=HYPERLINK("http://www.uniprot.org/uniprot/O75817", "Click")
P26196	DDX6	11	0.77602	11	0.94472	1261400000	-0.365834	-0.0820413	=HYPERLINK("http://www.uniprot.org/uniprot/P26196", "Click")
Q8N2K0-2	ABHD1	1	0.75746	1	2.2263	38976000	-0.400758	1.15465	=HYPERLINK("http://www.uniprot.org/uniprot/Q8N2K0-2", "Click")
Q9BYD3	MRPL4	6	0.75036	6	0.93572	545850000	-0.414345	-0.0958512	=HYPERLINK("http://www.uniprot.org/uniprot/Q9BYD3", "Click")
O60783	MRPS14	5	0.74594	5	3.0215	495110000	-0.422869	1.59526	=HYPERLINK("http://www.uniprot.org/uniprot/O60783", "Click")
Q9H307	PNN	6	0.74199	6	1.208	598890000	-0.430528	0.27262	=HYPERLINK("http://www.uniprot.org/uniprot/Q9H307", "Click")
Q8NCA5	FAM98A	5	0.74055	5	0.94315	497430000	-0.433331	-0.0844409	=HYPERLINK("http://www.uniprot.org/uniprot/Q8NCA5", "Click")
Q9BPW8	NIPSNAP1	4	0.73273	4	0.79185	386400000	-0.448646	-0.336701	=HYPERLINK("http://www.uniprot.org/uniprot/Q9BPW8", "Click")
Q9BTZ2	DHRS4	109	0.72754	109	0.70185	1.3389e+11	-0.458902	-0.510765	=HYPERLINK("http://www.uniprot.org/uniprot/Q9BTZ2", "Click")
P26368	U2AF2	28	0.72705	28	2.4	1.0655e+10	-0.459874	1.26303	=HYPERLINK("http://www.uniprot.org/uniprot/P26368", "Click")
Q00839	HNRNPU	203	0.72626	203	1.1201	1.7845e+11	-0.461442	0.163628	=HYPERLINK("http://www.uniprot.org/uniprot/Q00839", "Click")
P62304	SNRPE	4	0.72465	4	1.391	1223100000	-0.464644	0.476122	=HYPERLINK("http://www.uniprot.org/uniprot/P62304", "Click")
Q9UKM9	RALY	2	0.72387	2	1.6551	479930000	-0.466197	0.726918	=HYPERLINK("http://www.uniprot.org/uniprot/Q9UKM9", "Click")
P22626	HNRNPA2B1	91	0.72165	91	1.5306	4.7289e+10	-0.470629	0.614097	=HYPERLINK("http://www.uniprot.org/uniprot/P22626", "Click")
Q9H7E9-2	C8orf3	6	0.72002	6	0.95671	364960000	-0.473891	-0.0638464	=HYPERLINK("http://www.uniprot.org/uniprot/Q9H7E9-2", "Click")
P14678-3	SNRP	7	0.71991	7	2.1518	1836100000	-0.474112	1.10554	=HYPERLINK("http://www.uniprot.org/uniprot/P14678-3", "Click")
Q14966	ZNF638	2	0.71788	2	1.1168	115820000	-0.478185	0.159371	=HYPERLINK("http://www.uniprot.org/uniprot/Q14966", "Click")
Q9UBU9	NXF1	5	0.7147	5	0.78412	200640000	-0.48459	-0.350854	=HYPERLINK("http://www.uniprot.org/uniprot/Q9UBU9", "Click")
B4DRT2	MRPS27	42	0.70787	42	1.4371	1.2843e+10	-0.498444	0.52316	=HYPERLINK("http://www.uniprot.org/uniprot/B4DRT2", "Click")
Q14241	TCEB3	1	0.7077	1	0.67658	61801000	-0.49879	-0.563668	=HYPERLINK("http://www.uniprot.org/uniprot/Q14241", "Click")
B4DVB8	ELAVL1	24	0.7048	24	1.6008	6666200000	-0.504714	0.678793	=HYPERLINK("http://www.uniprot.org/uniprot/B4DVB8", "Click")
P09211	GSTP1	1	0.70239	1	0.48006	119150000	-0.509656	-1.05871	=HYPERLINK("http://www.uniprot.org/uniprot/P09211", "Click")
Q9NUL7	DDX28	2	0.70025	2	1.1089	100900000	-0.514058	0.149129	=HYPERLINK("http://www.uniprot.org/uniprot/Q9NUL7", "Click")
Q9NYF8	BCLAF1	77	0.69921	77	0.8008	2.7388e+10	-0.516202	-0.320486	=HYPERLINK("http://www.uniprot.org/uniprot/Q9NYF8", "Click")
Q8ND56	LSM14A	41	0.69693	41	0.70473	3.3183e+10	-0.520914	-0.504857	=HYPERLINK("http://www.uniprot.org/uniprot/Q8ND56", "Click")
Q96TA2	YME1L1	2	0.69616	2	0.8555	135960000	-0.522509	-0.22516	=HYPERLINK("http://www.uniprot.org/uniprot/Q96TA2", "Click")
Q9Y4C8	RBM19	1	0.6958	1	2.2469	40626000	-0.523255	1.16794	=HYPERLINK("http://www.uniprot.org/uniprot/Q9Y4C8", "Click")
P15927-3	RPA	49	0.69419	49	0.57133	2.9011e+10	-0.526598	-0.807604	=HYPERLINK("http://www.uniprot.org/uniprot/P15927-3", "Click")
Q16698	DECR1	17	0.68861	17	0.76982	5660700000	-0.538241	-0.377407	=HYPERLINK("http://www.uniprot.org/uniprot/Q16698", "Click")
Q86TN4-4	TRPT	2	0.68851	2	0.61891	133150000	-0.53845	-0.692198	=HYPERLINK("http://www.uniprot.org/uniprot/Q86TN4-4", "Click")
O94906	PRPF6	4	0.68845	4	0.85752	228240000	-0.538576	-0.221758	=HYPERLINK("http://www.uniprot.org/uniprot/O94906", "Click")
Q06830	PRDX1	6	0.6797	6	0.85421	3589400000	-0.55703	-0.227337	=HYPERLINK("http://www.uniprot.org/uniprot/Q06830", "Click")
H7BY58	PCMT1	16	0.6761	16	0.56458	2747100000	-0.564691	-0.82475	=HYPERLINK("http://www.uniprot.org/uniprot/H7BY58", "Click")
Q9Y5Q8-3	GTF3C	9	0.67499	9	1.6779	700570000	-0.567062	0.746657	=HYPERLINK("http://www.uniprot.org/uniprot/Q9Y5Q8-3", "Click")
Q6YN16	HSDL2	4	0.67418	4	0.88141	229690000	-0.568794	-0.182115	=HYPERLINK("http://www.uniprot.org/uniprot/Q6YN16", "Click")
E9PCP3	MAP7	8	0.66951	8	0.96331	754700000	-0.578822	-0.053928	=HYPERLINK("http://www.uniprot.org/uniprot/E9PCP3", "Click")
Q99567	NUP88	4	0.66613	4	0.70643	251740000	-0.586124	-0.501381	=HYPERLINK("http://www.uniprot.org/uniprot/Q99567", "Click")
P52292	KPNA2	22	0.66373	22	1.0603	3692400000	-0.591332	0.0844725	=HYPERLINK("http://www.uniprot.org/uniprot/P52292", "Click")
F5H3A1	ATP1A1	4	0.6633	4	1.4918	123510000	-0.592267	0.577054	=HYPERLINK("http://www.uniprot.org/uniprot/F5H3A1", "Click")
C9JJ19	MRPS34	26	0.65732	26	1.57	4606800000	-0.605332	0.650765	=HYPERLINK("http://www.uniprot.org/uniprot/C9JJ19", "Click")
Q9H845	ACAD9	19	0.65562	19	0.74263	2210500000	-0.609068	-0.429284	=HYPERLINK("http://www.uniprot.org/uniprot/Q9H845", "Click")
O75533	SF3B1	6	0.65282	6	1.1585	261830000	-0.615243	0.212258	=HYPERLINK("http://www.uniprot.org/uniprot/O75533", "Click")
Q99417	MYCBP	8	0.65118	8	0.73731	1831500000	-0.618872	-0.439657	=HYPERLINK("http://www.uniprot.org/uniprot/Q99417", "Click")
P11142	HSPA8	69	0.6493	69	1.4047	2.7023e+10	-0.623043	0.490262	=HYPERLINK("http://www.uniprot.org/uniprot/P11142", "Click")
Q96A98	PTH2	1	0.64923	1	1.9407	179400000	-0.623198	0.956577	=HYPERLINK("http://www.uniprot.org/uniprot/Q96A98", "Click")
Q9UNX3	RPL26L1	5	0.64739	5	0.52121	2236900000	-0.627293	-0.940063	=HYPERLINK("http://www.uniprot.org/uniprot/Q9UNX3", "Click")
P20700	LMNB1	19	0.63801	19	1.2851	2420600000	-0.648349	0.361881	=HYPERLINK("http://www.uniprot.org/uniprot/P20700", "Click")
Q14978-2	NOLC	2	0.63074	2	2.6846	54821000	-0.664883	1.42471	=HYPERLINK("http://www.uniprot.org/uniprot/Q14978-2", "Click")
Q08380	LGALS3BP	11	0.62999	11	0.66358	1675800000	-0.666599	-0.591658	=HYPERLINK("http://www.uniprot.org/uniprot/Q08380", "Click")
A8MWD9	A8MWD9	5	0.62661	5	0.68574	1638600000	-0.67436	-0.544266	=HYPERLINK("http://www.uniprot.org/uniprot/A8MWD9", "Click")
P35579	MYH9	1	0.6251	1	2.5214	21932000	-0.677841	1.33423	=HYPERLINK("http://www.uniprot.org/uniprot/P35579", "Click")
P31942	HNRNPH3	5	0.6225	5	1.6756	657520000	-0.683854	0.744678	=HYPERLINK("http://www.uniprot.org/uniprot/P31942", "Click")
Q8N8A6	DDX51	1	0.62192	1	2.2539	19911000	-0.685199	1.17242	=HYPERLINK("http://www.uniprot.org/uniprot/Q8N8A6", "Click")
O75319	DUSP11	7	0.61635	7	0.78015	678610000	-0.698178	-0.358177	=HYPERLINK("http://www.uniprot.org/uniprot/O75319", "Click")
P49756	RBM25	12	0.61495	12	1.2577	906260000	-0.701459	0.330788	=HYPERLINK("http://www.uniprot.org/uniprot/P49756", "Click")
C9IZQ1	SSR1	2	0.61008	2	1.6563	386700000	-0.71293	0.727964	=HYPERLINK("http://www.uniprot.org/uniprot/C9IZQ1", "Click")
P12236	SLC25A6	2	0.60891	2	1.2212	161870000	-0.715699	0.288299	=HYPERLINK("http://www.uniprot.org/uniprot/P12236", "Click")
P84090	ERH	15	0.60877	15	0.98121	2.9717e+10	-0.716031	-0.0273662	=HYPERLINK("http://www.uniprot.org/uniprot/P84090", "Click")
P55072	VCP	4	0.60341	4	0.46496	172870000	-0.728789	-1.10482	=HYPERLINK("http://www.uniprot.org/uniprot/P55072", "Click")
P42677	RPS27	3	0.60159	3	0.65931	5345700000	-0.733148	-0.600971	=HYPERLINK("http://www.uniprot.org/uniprot/P42677", "Click")
P51970	NDUFA8	4	0.59815	4	0.96695	444350000	-0.741421	-0.0484868	=HYPERLINK("http://www.uniprot.org/uniprot/P51970", "Click")
P06576	ATP5B	36	0.59581	36	0.97937	6663400000	-0.747076	-0.0300741	=HYPERLINK("http://www.uniprot.org/uniprot/P06576", "Click")
B4E040	RALB	1	0.59527	1	1.161	45540000	-0.748384	0.215368	=HYPERLINK("http://www.uniprot.org/uniprot/B4E040", "Click")
Q9Y3Y2-3	CHTO	8	0.59371	8	0.99758	2010800000	-0.75217	-0.00349555	=HYPERLINK("http://www.uniprot.org/uniprot/Q9Y3Y2-3", "Click")
Q9NW81-4	ATP5S	4	0.59351	4	0.77739	379550000	-0.752656	-0.36329	=HYPERLINK("http://www.uniprot.org/uniprot/Q9NW81-4", "Click")
Q9P287-2	BCCI	4	0.59327	4	1.262	470800000	-0.753239	0.335712	=HYPERLINK("http://www.uniprot.org/uniprot/Q9P287-2", "Click")
Q15056	EIF4H	1	0.59324	1	1.233	54836000	-0.753312	0.302173	=HYPERLINK("http://www.uniprot.org/uniprot/Q15056", "Click")
O75431	MTX2	1	0.58894	1	1.0227	27546000	-0.763807	0.032383	=HYPERLINK("http://www.uniprot.org/uniprot/O75431", "Click")
P63010-2	AP2B	71	0.58676	71	0.67289	1.3026e+10	-0.769158	-0.571557	=HYPERLINK("http://www.uniprot.org/uniprot/P63010-2", "Click")
P14618	PKM	27	0.58572	27	0.49025	3566400000	-0.771717	-1.02841	=HYPERLINK("http://www.uniprot.org/uniprot/P14618", "Click")
Q5VT25-6	CDC42BP	1	0.58535	1	0.28943	96279000	-0.772629	-1.78871	=HYPERLINK("http://www.uniprot.org/uniprot/Q5VT25-6", "Click")
Q16891	IMMT	3	0.58374	3	1.0713	300930000	-0.776602	0.0993625	=HYPERLINK("http://www.uniprot.org/uniprot/Q16891", "Click")
Q16531	DDB1	59	0.58226	59	0.82888	9965200000	-0.780265	-0.270765	=HYPERLINK("http://www.uniprot.org/uniprot/Q16531", "Click")
Q9ULX6	AKAP8L	31	0.58176	31	0.69883	1.1926e+10	-0.781504	-0.516987	=HYPERLINK("http://www.uniprot.org/uniprot/Q9ULX6", "Click")
Q01081	U2AF1	11	0.58108	11	2.4936	1847900000	-0.783191	1.31823	=HYPERLINK("http://www.uniprot.org/uniprot/Q01081", "Click")
Q14103	HNRNPD	33	0.57178	33	0.82422	2.3281e+10	-0.806468	-0.278899	=HYPERLINK("http://www.uniprot.org/uniprot/Q14103", "Click")
G8JLB6	HNRNPH1	28	0.56837	28	1.2517	7177800000	-0.815098	0.323889	=HYPERLINK("http://www.uniprot.org/uniprot/G8JLB6", "Click")
P0CG22	DHRS4L1	2	0.56836	2	0.94563	352640000	-0.815123	-0.0806523	=HYPERLINK("http://www.uniprot.org/uniprot/P0CG22", "Click")
Q9HAC7	C7orf10	4	0.56155	4	1.0922	321250000	-0.832514	0.127237	=HYPERLINK("http://www.uniprot.org/uniprot/Q9HAC7", "Click")
Q96MD7-1	C9orf8	1	0.56147	1	1.916	42980000	-0.832719	0.938098	=HYPERLINK("http://www.uniprot.org/uniprot/Q96MD7-1", "Click")
B4DR52	HIST2H2BF	22	0.55884	22	1.9357	8719600000	-0.839493	0.952855	=HYPERLINK("http://www.uniprot.org/uniprot/B4DR52", "Click")
Q9UJZ1	STOML2	4	0.55495	4	1.174	202540000	-0.84957	0.231432	=HYPERLINK("http://www.uniprot.org/uniprot/Q9UJZ1", "Click")
Q9Y241-2	HIGD1	2	0.55369	2	1.0804	45972000	-0.85285	0.111566	=HYPERLINK("http://www.uniprot.org/uniprot/Q9Y241-2", "Click")
O75400	PRPF40A	3	0.54355	3	2.1584	268390000	-0.879515	1.10996	=HYPERLINK("http://www.uniprot.org/uniprot/O75400", "Click")
O00571	DDX3X	34	0.54269	34	0.83906	4540200000	-0.8818	-0.253154	=HYPERLINK("http://www.uniprot.org/uniprot/O00571", "Click")
Q9UHX1-6	PUF6	44	0.53884	44	2.0186	9372200000	-0.892071	1.01336	=HYPERLINK("http://www.uniprot.org/uniprot/Q9UHX1-6", "Click")
Q9Y676	MRPS18B	7	0.53884	7	2.4958	1024100000	-0.892071	1.3195	=HYPERLINK("http://www.uniprot.org/uniprot/Q9Y676", "Click")
P48634	PRRC2A	29	0.53403	29	0.96761	4938300000	-0.905007	-0.0475024	=HYPERLINK("http://www.uniprot.org/uniprot/P48634", "Click")
Q15393	SF3B3	30	0.53213	30	0.96906	4279600000	-0.910149	-0.0453421	=HYPERLINK("http://www.uniprot.org/uniprot/Q15393", "Click")
P37198	NUP62	3	0.5314	3	0.60686	132670000	-0.91213	-0.720564	=HYPERLINK("http://www.uniprot.org/uniprot/P37198", "Click")
Q8WYQ5	DGCR8	2	0.52719	2	1.1438	183180000	-0.923605	0.193835	=HYPERLINK("http://www.uniprot.org/uniprot/Q8WYQ5", "Click")
O15228	GNPAT	2	0.52386	2	0.81202	115030000	-0.932747	-0.300413	=HYPERLINK("http://www.uniprot.org/uniprot/O15228", "Click")
Q86U42	PABPN1	6	0.52061	6	1.0869	1226300000	-0.941725	0.120219	=HYPERLINK("http://www.uniprot.org/uniprot/Q86U42", "Click")
Q9H0W5	CCDC8	7	0.52036	7	0.8894	652490000	-0.942418	-0.169096	=HYPERLINK("http://www.uniprot.org/uniprot/Q9H0W5", "Click")
Q03426	MVK	3	0.51765	3	0.57148	387360000	-0.949951	-0.807225	=HYPERLINK("http://www.uniprot.org/uniprot/Q03426", "Click")
Q9NRG9	AAAS	4	0.51749	4	0.51888	128850000	-0.950397	-0.946527	=HYPERLINK("http://www.uniprot.org/uniprot/Q9NRG9", "Click")
Q8NBS9	TXNDC5	3	0.51631	3	0.97516	303960000	-0.953691	-0.0362891	=HYPERLINK("http://www.uniprot.org/uniprot/Q8NBS9", "Click")
J3QLS3	MRPS7	7	0.5155	7	2.4769	1642600000	-0.955956	1.30854	=HYPERLINK("http://www.uniprot.org/uniprot/J3QLS3", "Click")
Q96S66	CLCC1	4	0.51358	4	0.75194	114280000	-0.961339	-0.411311	=HYPERLINK("http://www.uniprot.org/uniprot/Q96S66", "Click")
Q9UH99-2	SUN	7	0.51309	7	1.1782	269170000	-0.962716	0.236584	=HYPERLINK("http://www.uniprot.org/uniprot/Q9UH99-2", "Click")
P19474	TRIM21	76	0.50644	76	0.59503	5.7779e+10	-0.981537	-0.748966	=HYPERLINK("http://www.uniprot.org/uniprot/P19474", "Click")
Q9BUF5	TUBB6	1	0.50629	1	1.0112	64246000	-0.981964	0.0160684	=HYPERLINK("http://www.uniprot.org/uniprot/Q9BUF5", "Click")
Q9NZM5	GLTSCR2	4	0.50324	4	1.8522	409810000	-0.990681	0.88924	=HYPERLINK("http://www.uniprot.org/uniprot/Q9NZM5", "Click")
P29992	GNA11	1	0.50204	1	4.3028	16149000	-0.994126	2.10528	=HYPERLINK("http://www.uniprot.org/uniprot/P29992", "Click")
Q9NY12	GAR1	13	0.50187	13	0.86384	3536500000	-0.994614	-0.211164	=HYPERLINK("http://www.uniprot.org/uniprot/Q9NY12", "Click")
P04350	TUBB4A	8	0.49879	8	0.87531	911970000	-1.0035	-0.192134	=HYPERLINK("http://www.uniprot.org/uniprot/P04350", "Click")
Q9BWJ5	SF3B5	1	0.49659	1	0.78127	141740000	-1.00987	-0.356107	=HYPERLINK("http://www.uniprot.org/uniprot/Q9BWJ5", "Click")
P29590	PML	38	0.49643	38	0.97891	7542800000	-1.01034	-0.0307519	=HYPERLINK("http://www.uniprot.org/uniprot/P29590", "Click")
Q14839-2	CHD	2	0.49498	2	1.211	116810000	-1.01456	0.276199	=HYPERLINK("http://www.uniprot.org/uniprot/Q14839-2", "Click")
O95478	NSA2	3	0.4921	3	1.6525	375090000	-1.02298	0.72465	=HYPERLINK("http://www.uniprot.org/uniprot/O95478", "Click")
Q9BX40	LSM14B	10	0.4921	10	0.5479	1454900000	-1.02298	-0.868015	=HYPERLINK("http://www.uniprot.org/uniprot/Q9BX40", "Click")
Q9P032	NDUFAF4	2	0.4879	2	0.92132	192020000	-1.03534	-0.118226	=HYPERLINK("http://www.uniprot.org/uniprot/Q9P032", "Click")
E9PRG8	C11orf48	8	0.48249	8	1.3335	1.633e+09	-1.05143	0.415218	=HYPERLINK("http://www.uniprot.org/uniprot/E9PRG8", "Click")
Q9BUJ2	HNRNPUL1	45	0.4821	45	1.0516	1.1702e+10	-1.0526	0.072586	=HYPERLINK("http://www.uniprot.org/uniprot/Q9BUJ2", "Click")
P43304	GPD2	4	0.47782	4	0.94423	170010000	-1.06546	-0.0827898	=HYPERLINK("http://www.uniprot.org/uniprot/P43304", "Click")
Q13576	IQGAP2	1	0.47451	1	1.4704	14849000	-1.07549	0.556209	=HYPERLINK("http://www.uniprot.org/uniprot/Q13576", "Click")
Q12874	SF3A3	9	0.47201	9	0.96453	1268600000	-1.08311	-0.052102	=HYPERLINK("http://www.uniprot.org/uniprot/Q12874", "Click")
Q9UI30	TRMT112	8	0.47114	8	0.77628	1063700000	-1.08577	-0.365351	=HYPERLINK("http://www.uniprot.org/uniprot/Q9UI30", "Click")
Q9Y224	C14orf166	71	0.47003	71	0.52098	3.5972e+10	-1.08918	-0.9407	=HYPERLINK("http://www.uniprot.org/uniprot/Q9Y224", "Click")
P62714	PPP2CB	1	0.46944	1	0.29989	130760000	-1.09099	-1.73749	=HYPERLINK("http://www.uniprot.org/uniprot/P62714", "Click")
Q15459	SF3A1	5	0.46076	5	0.9783	550610000	-1.11791	-0.0316512	=HYPERLINK("http://www.uniprot.org/uniprot/Q15459", "Click")
Q9BVC5	C2orf49	6	0.45745	6	0.58217	626240000	-1.12831	-0.780488	=HYPERLINK("http://www.uniprot.org/uniprot/Q9BVC5", "Click")
Q9BY49	PECR	14	0.45549	14	0.53807	3565700000	-1.13451	-0.894134	=HYPERLINK("http://www.uniprot.org/uniprot/Q9BY49", "Click")
Q9UKF6	CPSF3	4	0.45425	4	1.8388	213050000	-1.13844	0.878765	=HYPERLINK("http://www.uniprot.org/uniprot/Q9UKF6", "Click")
Q52LJ0-2	FAM98	46	0.45282	46	0.58529	2.105e+10	-1.14299	-0.772776	=HYPERLINK("http://www.uniprot.org/uniprot/Q52LJ0-2", "Click")
Q12899	TRIM26	3	0.44972	3	3.4339	97394000	-1.1529	1.77985	=HYPERLINK("http://www.uniprot.org/uniprot/Q12899", "Click")
Q13435	SF3B2	11	0.4497	11	1.0012	1641200000	-1.15297	0.0017302	=HYPERLINK("http://www.uniprot.org/uniprot/Q13435", "Click")
P10155	TROVE2	1	0.44921	1	0.26498	63643000	-1.15454	-1.91604	=HYPERLINK("http://www.uniprot.org/uniprot/P10155", "Click")
P13995	MTHFD2	119	0.44251	119	0.82893	5.8922e+10	-1.17622	-0.270678	=HYPERLINK("http://www.uniprot.org/uniprot/P13995", "Click")
P24534	EEF1B2	2	0.44082	2	0.44895	1084400000	-1.18174	-1.15537	=HYPERLINK("http://www.uniprot.org/uniprot/P24534", "Click")
E9PB61	ALYREF	1	0.43546	1	0.89857	201290000	-1.19939	-0.154297	=HYPERLINK("http://www.uniprot.org/uniprot/E9PB61", "Click")
Q8WV92	MITD1	5	0.43165	5	0.39362	818100000	-1.21207	-1.34512	=HYPERLINK("http://www.uniprot.org/uniprot/Q8WV92", "Click")
Q86V81	ALYREF	56	0.42995	56	1.0799	4.5803e+10	-1.21776	0.110898	=HYPERLINK("http://www.uniprot.org/uniprot/Q86V81", "Click")
Q9P2I0	CPSF2	2	0.42589	2	0.52895	222760000	-1.23145	-0.918797	=HYPERLINK("http://www.uniprot.org/uniprot/Q9P2I0", "Click")
Q86UK7	ZNF598	3	0.42491	3	1.0235	170790000	-1.23477	0.0335111	=HYPERLINK("http://www.uniprot.org/uniprot/Q86UK7", "Click")
Q00587	CDC42EP1	1	0.42079	1	0.85664	63296000	-1.24883	-0.223239	=HYPERLINK("http://www.uniprot.org/uniprot/Q00587", "Click")
Q9BQ75	CMSS1	5	0.41544	5	0.4399	651750000	-1.26729	-1.18475	=HYPERLINK("http://www.uniprot.org/uniprot/Q9BQ75", "Click")
Q9Y5S9	RBM8A	5	0.41145	5	0.76917	958970000	-1.28121	-0.378626	=HYPERLINK("http://www.uniprot.org/uniprot/Q9Y5S9", "Click")
P54819	AK2	1	0.41091	1	1.2132	34338000	-1.28311	0.278817	=HYPERLINK("http://www.uniprot.org/uniprot/P54819", "Click")
J3KN10	PI4KA	4	0.4101	5	3.1485	50325000	-1.28595	1.65466	=HYPERLINK("http://www.uniprot.org/uniprot/J3KN10", "Click")
O00217	NDUFS8	2	0.4022	2	0.74848	193410000	-1.31402	-0.417964	=HYPERLINK("http://www.uniprot.org/uniprot/O00217", "Click")
P62072	TIMM10	7	0.39586	7	0.89638	1814300000	-1.33694	-0.157818	=HYPERLINK("http://www.uniprot.org/uniprot/P62072", "Click")
P55795	HNRNPH2	4	0.39202	4	1.8274	252990000	-1.351	0.869792	=HYPERLINK("http://www.uniprot.org/uniprot/P55795", "Click")
Q8N5N7	MRPL50	13	0.38808	13	1.5829	3175200000	-1.36557	0.66257	=HYPERLINK("http://www.uniprot.org/uniprot/Q8N5N7", "Click")
Q15427	SF3B4	3	0.38756	3	1.1904	4.27e+08	-1.36751	0.251446	=HYPERLINK("http://www.uniprot.org/uniprot/Q15427", "Click")
Q13303-2	KCNAB	62	0.38725	62	0.6546	2.373e+10	-1.36866	-0.611314	=HYPERLINK("http://www.uniprot.org/uniprot/Q13303-2", "Click")
Q71DI3	HIST2H3A	11	0.38435	11	1.7907	2605800000	-1.37951	0.840524	=HYPERLINK("http://www.uniprot.org/uniprot/Q71DI3", "Click")
P78347	GTF2I	189	0.38377	189	0.6667	7.8725e+10	-1.38169	-0.58489	=HYPERLINK("http://www.uniprot.org/uniprot/P78347", "Click")
Q9Y3I0	C22orf28	106	0.38265	106	0.57081	8.2698e+10	-1.3859	-0.808917	=HYPERLINK("http://www.uniprot.org/uniprot/Q9Y3I0", "Click")
Q6P6C2-1	ALKBH	5	0.38146	5	0.7332	354540000	-1.3904	-0.447721	=HYPERLINK("http://www.uniprot.org/uniprot/Q6P6C2-1", "Click")
P36551	CPOX	113	0.3811	113	0.7854	7.2479e+10	-1.39176	-0.3485	=HYPERLINK("http://www.uniprot.org/uniprot/P36551", "Click")
Q92499	DDX1	118	0.3811	118	0.6468	6.1102e+10	-1.39176	-0.628608	=HYPERLINK("http://www.uniprot.org/uniprot/Q92499", "Click")
P49914	MTHFS	2	0.3785	2	0.7396	299590000	-1.40163	-0.435183	=HYPERLINK("http://www.uniprot.org/uniprot/P49914", "Click")
P42704	LRPPRC	99	0.37568	99	0.78043	1.4411e+10	-1.41242	-0.357659	=HYPERLINK("http://www.uniprot.org/uniprot/P42704", "Click")
Q92947	GCDH	60	0.37485	60	0.63836	3.1145e+10	-1.41561	-0.647558	=HYPERLINK("http://www.uniprot.org/uniprot/Q92947", "Click")
O75531	BANF1	8	0.3739	8	2.5906	1470300000	-1.41928	1.37329	=HYPERLINK("http://www.uniprot.org/uniprot/O75531", "Click")
P20742	PZP	2	0.36937	2	0.47048	237430000	-1.43686	-1.08779	=HYPERLINK("http://www.uniprot.org/uniprot/P20742", "Click")
P50990	CCT8	2	0.36702	2	1.5346	115550000	-1.44607	0.617863	=HYPERLINK("http://www.uniprot.org/uniprot/P50990", "Click")
J3KN00	NDUFA13	4	0.3667	4	0.9578	401680000	-1.44733	-0.0622037	=HYPERLINK("http://www.uniprot.org/uniprot/J3KN00", "Click")
Q9BV79	MECR	7	0.36508	7	0.97869	913880000	-1.45372	-0.0310761	=HYPERLINK("http://www.uniprot.org/uniprot/Q9BV79", "Click")
Q9Y6C9	MTCH2	1	0.3643	1	0.93081	28455000	-1.4568	-0.103441	=HYPERLINK("http://www.uniprot.org/uniprot/Q9Y6C9", "Click")
O75489	NDUFS3	11	0.36304	11	0.78723	1512200000	-1.4618	-0.345143	=HYPERLINK("http://www.uniprot.org/uniprot/O75489", "Click")
Q8N9V6	ANKRD53	1	0.35967	1	2.0523	177230000	-1.47525	1.03724	=HYPERLINK("http://www.uniprot.org/uniprot/Q8N9V6", "Click")
Q16718	NDUFA5	10	0.35743	10	0.88368	1804600000	-1.48427	-0.178404	=HYPERLINK("http://www.uniprot.org/uniprot/Q16718", "Click")
Q02978	SLC25A11	2	0.35412	2	0.67289	265290000	-1.49769	-0.571557	=HYPERLINK("http://www.uniprot.org/uniprot/Q02978", "Click")
B7Z6Z4	MYL6	15	0.35168	15	1.0174	2533200000	-1.50766	0.024887	=HYPERLINK("http://www.uniprot.org/uniprot/B7Z6Z4", "Click")
B1AK88	CAPZB	1	0.35079	1	1.1755	111300000	-1.51132	0.233275	=HYPERLINK("http://www.uniprot.org/uniprot/B1AK88", "Click")
Q53FA7	TP53I3	6	0.34582	6	0.69079	790640000	-1.53191	-0.533681	=HYPERLINK("http://www.uniprot.org/uniprot/Q53FA7", "Click")
O43148-2	RNM	50	0.34421	50	0.47176	1.7852e+10	-1.53864	-1.08387	=HYPERLINK("http://www.uniprot.org/uniprot/O43148-2", "Click")
P35637	FUS	41	0.34126	41	0.6872	6.0032e+10	-1.55106	-0.541198	=HYPERLINK("http://www.uniprot.org/uniprot/P35637", "Click")
Q15067-2	ACOX	35	0.33816	35	0.79096	3886100000	-1.56422	-0.338323	=HYPERLINK("http://www.uniprot.org/uniprot/Q15067-2", "Click")
P62805	HIST1H4A	6	0.33745	6	1.3041	1484700000	-1.56725	0.383055	=HYPERLINK("http://www.uniprot.org/uniprot/P62805", "Click")
O43719	HTATSF1	3	0.33473	3	1.0169	227520000	-1.57893	0.0241778	=HYPERLINK("http://www.uniprot.org/uniprot/O43719", "Click")
Q9BZJ0	CRNKL1	2	0.32697	2	1.4298	65571000	-1.61277	0.515813	=HYPERLINK("http://www.uniprot.org/uniprot/Q9BZJ0", "Click")
P07948	LYN	11	0.32543	11	1.3415	887070000	-1.61958	0.423847	=HYPERLINK("http://www.uniprot.org/uniprot/P07948", "Click")
Q00325-2	SLC25A	18	0.32464	18	1.0287	2928700000	-1.62309	0.0408223	=HYPERLINK("http://www.uniprot.org/uniprot/Q00325-2", "Click")
P22830-2	FEC	33	0.32024	33	0.78417	7534100000	-1.64277	-0.350762	=HYPERLINK("http://www.uniprot.org/uniprot/P22830-2", "Click")
P36873-2	PPP1C	4	0.30921	4	0.98788	1459900000	-1.69334	-0.0175923	=HYPERLINK("http://www.uniprot.org/uniprot/P36873-2", "Click")
Q32Q12	NME1-NME2	16	0.30789	16	0.53527	2743400000	-1.69951	-0.901661	=HYPERLINK("http://www.uniprot.org/uniprot/Q32Q12", "Click")
Q9NVI7	ATAD3A	29	0.29458	29	1.6307	3.473e+09	-1.76327	0.705491	=HYPERLINK("http://www.uniprot.org/uniprot/Q9NVI7", "Click")
O96000	NDUFB10	2	0.29457	2	0.8686	277540000	-1.76332	-0.203236	=HYPERLINK("http://www.uniprot.org/uniprot/O96000", "Click")
P30043	BLVRB	6	0.29456	6	0.84265	568290000	-1.76337	-0.246995	=HYPERLINK("http://www.uniprot.org/uniprot/P30043", "Click")
Q9BTL3	FAM103A1	20	0.28815	20	0.61834	4122200000	-1.79511	-0.693528	=HYPERLINK("http://www.uniprot.org/uniprot/Q9BTL3", "Click")
Q16626	MEA1	5	0.2796	5	0.89173	1.546e+09	-1.83856	-0.165321	=HYPERLINK("http://www.uniprot.org/uniprot/Q16626", "Click")
Q14914	PTGR1	31	0.27194	31	0.68226	6827700000	-1.87864	-0.551606	=HYPERLINK("http://www.uniprot.org/uniprot/Q14914", "Click")
Q9UM54	MYO6	4	0.26942	4	1.2555	387990000	-1.89207	0.328262	=HYPERLINK("http://www.uniprot.org/uniprot/Q9UM54", "Click")
Q7Z7H8-2	MRPL1	1	0.26671	1	0.32502	198650000	-1.90666	-1.6214	=HYPERLINK("http://www.uniprot.org/uniprot/Q7Z7H8-2", "Click")
Q14999-2	CUL	1	0.26528	1	1.2294	64818000	-1.91441	0.297954	=HYPERLINK("http://www.uniprot.org/uniprot/Q14999-2", "Click")
Q93009	USP7	3	0.2568	3	0.23113	374840000	-1.96128	-2.11322	=HYPERLINK("http://www.uniprot.org/uniprot/Q93009", "Click")
P15924	DSP	4	0.25629	12	0.45587	513410000	-1.96415	-1.13331	=HYPERLINK("http://www.uniprot.org/uniprot/P15924", "Click")
Q9Y5J7	TIMM9	7	0.25332	7	0.49926	844540000	-1.98097	-1.00214	=HYPERLINK("http://www.uniprot.org/uniprot/Q9Y5J7", "Click")
Q01844-5	EWSR	18	0.25262	18	0.44743	2.9781e+10	-1.98496	-1.16027	=HYPERLINK("http://www.uniprot.org/uniprot/Q01844-5", "Click")
P26599-3	PTBP	64	0.24919	64	0.53007	3.2861e+10	-2.00468	-0.915745	=HYPERLINK("http://www.uniprot.org/uniprot/P26599-3", "Click")
P81408	FAM189B	2	0.24843	2	1.036	206270000	-2.00909	0.051024	=HYPERLINK("http://www.uniprot.org/uniprot/P81408", "Click")
Q9NYL9	TMOD3	7	0.24754	7	1.3062	408740000	-2.01427	0.385376	=HYPERLINK("http://www.uniprot.org/uniprot/Q9NYL9", "Click")
O75306	NDUFS2	13	0.24407	13	0.71129	1570700000	-2.03463	-0.49149	=HYPERLINK("http://www.uniprot.org/uniprot/O75306", "Click")
Q5SW79	CEP170	3	0.24035	3	0.3193	322960000	-2.05679	-1.64702	=HYPERLINK("http://www.uniprot.org/uniprot/Q5SW79", "Click")
P04406	GAPDH	2	0.23997	2	0.50946	135430000	-2.05907	-0.972959	=HYPERLINK("http://www.uniprot.org/uniprot/P04406", "Click")
Q96TC7	RMDN3	6	0.23972	6	0.85197	290890000	-2.06058	-0.231125	=HYPERLINK("http://www.uniprot.org/uniprot/Q96TC7", "Click")
A1L390	PLEKHG3	1	0.23861	1	1.489	67370000	-2.06727	0.574344	=HYPERLINK("http://www.uniprot.org/uniprot/A1L390", "Click")
Q9GZS3	WDR61	6	0.23471	6	0.30155	1675600000	-2.09105	-1.72953	=HYPERLINK("http://www.uniprot.org/uniprot/Q9GZS3", "Click")
Q92804	TAF15	6	0.23392	6	0.63653	1018900000	-2.09591	-0.6517	=HYPERLINK("http://www.uniprot.org/uniprot/Q92804", "Click")
O95777	NAA38	1	0.23276	1	0.21194	63820000	-2.10308	-2.23827	=HYPERLINK("http://www.uniprot.org/uniprot/O95777", "Click")
J3QRS3	MYL12A	2	0.23167	3	1.1707	156010000	-2.10986	0.227371	=HYPERLINK("http://www.uniprot.org/uniprot/J3QRS3", "Click")
G3V2S9	SLIRP	21	0.22796	21	0.70907	6984900000	-2.13315	-0.496	=HYPERLINK("http://www.uniprot.org/uniprot/G3V2S9", "Click")
P05141	SLC25A5	28	0.22788	28	0.81978	6.767e+09	-2.13365	-0.286691	=HYPERLINK("http://www.uniprot.org/uniprot/P05141", "Click")
H0Y7A7	CALM2	22	0.22361	22	1.0199	6.606e+09	-2.16094	0.0284277	=HYPERLINK("http://www.uniprot.org/uniprot/H0Y7A7", "Click")
P23246	SFPQ	33	0.22249	33	0.75253	9798300000	-2.16819	-0.410179	=HYPERLINK("http://www.uniprot.org/uniprot/P23246", "Click")
E9PK25	CFL1	7	0.22201	8	1.3019	1292900000	-2.1713	0.380619	=HYPERLINK("http://www.uniprot.org/uniprot/E9PK25", "Click")
Q9BRT2	MNF1	2	0.2187	2	0.86818	286050000	-2.19297	-0.203934	=HYPERLINK("http://www.uniprot.org/uniprot/Q9BRT2", "Click")
Q9H2C0	GAN	1	0.21672	2	1.8184	30511000	-2.2061	0.86267	=HYPERLINK("http://www.uniprot.org/uniprot/Q9H2C0", "Click")
H0Y368	DPM1	2	0.21441	2	2.4107	171130000	-2.22156	1.26945	=HYPERLINK("http://www.uniprot.org/uniprot/H0Y368", "Click")
P07437	TUBB	41	0.21437	41	0.70567	1.3212e+10	-2.22183	-0.502934	=HYPERLINK("http://www.uniprot.org/uniprot/P07437", "Click")
Q969L4	LSM10	4	0.2128	4	1.0958	128770000	-2.23243	0.131985	=HYPERLINK("http://www.uniprot.org/uniprot/Q969L4", "Click")
O43709	WBSCR22	1	0.20954	1	1.036	58375000	-2.2547	0.051024	=HYPERLINK("http://www.uniprot.org/uniprot/O43709", "Click")
P06241	FYN	3	0.20695	3	2.7327	55147000	-2.27265	1.45033	=HYPERLINK("http://www.uniprot.org/uniprot/P06241", "Click")
Q15233	NONO	55	0.20476	55	0.82656	1.5176e+10	-2.28799	-0.274809	=HYPERLINK("http://www.uniprot.org/uniprot/Q15233", "Click")
O60573	EIF4E2	24	0.20326	24	0.67506	5594800000	-2.2986	-0.566912	=HYPERLINK("http://www.uniprot.org/uniprot/O60573", "Click")
Q96CU9	FOXRED1	2	0.20173	2	3.1579	403730000	-2.3095	1.65897	=HYPERLINK("http://www.uniprot.org/uniprot/Q96CU9", "Click")
P04908	HIST1H2AB	1	0.20008	1	0.65838	656830000	-2.32135	-0.603008	=HYPERLINK("http://www.uniprot.org/uniprot/P04908", "Click")
J3QRU1	YES1	5	0.19869	5	1.2402	266590000	-2.33141	0.310573	=HYPERLINK("http://www.uniprot.org/uniprot/J3QRU1", "Click")
Q14011	CIRBP	23	0.19506	23	0.46658	1.2034e+10	-2.35801	-1.0998	=HYPERLINK("http://www.uniprot.org/uniprot/Q14011", "Click")
O94832	MYO1D	12	0.19305	16	1.6031	9.78e+08	-2.37295	0.680864	=HYPERLINK("http://www.uniprot.org/uniprot/O94832", "Click")
O43819	SCO2	5	0.18692	5	1.097	364910000	-2.41951	0.133564	=HYPERLINK("http://www.uniprot.org/uniprot/O43819", "Click")
Q9BU61	NDUFAF3	4	0.1857	4	0.51686	876900000	-2.42895	-0.952155	=HYPERLINK("http://www.uniprot.org/uniprot/Q9BU61", "Click")
Q9BY77	POLDIP3	42	0.17929	42	0.75125	1.3723e+10	-2.47963	-0.412635	=HYPERLINK("http://www.uniprot.org/uniprot/Q9BY77", "Click")
F5H2F4	MTHFD1	1	0.17838	1	1.0585	35381000	-2.48697	0.0820213	=HYPERLINK("http://www.uniprot.org/uniprot/F5H2F4", "Click")
O75955	FLOT1	3	0.17181	3	1.5599	149360000	-2.54111	0.641454	=HYPERLINK("http://www.uniprot.org/uniprot/O75955", "Click")
P04637	TP53	2	0.17169	2	1.4571	76513000	-2.54212	0.5431	=HYPERLINK("http://www.uniprot.org/uniprot/P04637", "Click")
O00161	SNAP23	5	0.16966	5	1.1544	763500000	-2.55928	0.207143	=HYPERLINK("http://www.uniprot.org/uniprot/O00161", "Click")
O95248-4	SBF	2	0.16608	2	0.38265	116320000	-2.59005	-1.3859	=HYPERLINK("http://www.uniprot.org/uniprot/O95248-4", "Click")
P62136	PPP1CA	27	0.16283	27	0.86878	5916700000	-2.61856	-0.202937	=HYPERLINK("http://www.uniprot.org/uniprot/P62136", "Click")
Q14126	DSG2	8	0.15912	14	1.1947	1241200000	-2.65181	0.256648	=HYPERLINK("http://www.uniprot.org/uniprot/Q14126", "Click")
Q9BUP3-3	HTATIP	2	0.15662	2	1.0223	49136000	-2.67466	0.0318186	=HYPERLINK("http://www.uniprot.org/uniprot/Q9BUP3-3", "Click")
P10599	TXN	2	0.15254	2	0.22634	663460000	-2.71274	-2.14344	=HYPERLINK("http://www.uniprot.org/uniprot/P10599", "Click")
Q15388	TOMM20	6	0.1477	6	0.80026	539220000	-2.75926	-0.321459	=HYPERLINK("http://www.uniprot.org/uniprot/Q15388", "Click")
P35580-4	MYH1	38	0.1475	47	1.2457	3379600000	-2.76121	0.316957	=HYPERLINK("http://www.uniprot.org/uniprot/P35580-4", "Click")
O14974	PPP1R12A	4	0.13831	6	1.5453	257490000	-2.85402	0.627887	=HYPERLINK("http://www.uniprot.org/uniprot/O14974", "Click")
P98179	RBM3	26	0.13708	26	0.77359	2.4465e+10	-2.86691	-0.370359	=HYPERLINK("http://www.uniprot.org/uniprot/P98179", "Click")
P08574	CYC1	2	0.13288	2	0.80854	209610000	-2.9118	-0.306609	=HYPERLINK("http://www.uniprot.org/uniprot/P08574", "Click")
Q8N4Q0	ZADH2	29	0.13139	29	0.63793	8931300000	-2.92807	-0.64853	=HYPERLINK("http://www.uniprot.org/uniprot/Q8N4Q0", "Click")
Q14571	ITPR2	1	0.12751	2	1.4786	151620000	-2.97132	0.564232	=HYPERLINK("http://www.uniprot.org/uniprot/Q14571", "Click")
O00159	MYO1C	45	0.12148	47	1.2007	5252400000	-3.04121	0.263876	=HYPERLINK("http://www.uniprot.org/uniprot/O00159", "Click")
Q6Y7W6	GIGYF2	92	0.12031	92	0.72432	2.9828e+10	-3.05517	-0.465301	=HYPERLINK("http://www.uniprot.org/uniprot/Q6Y7W6", "Click")
Q13232	NME3	29	0.11869	29	0.95309	4.537e+09	-3.07473	-0.0693156	=HYPERLINK("http://www.uniprot.org/uniprot/Q13232", "Click")
O43795	MYO1B	58	0.11794	62	1.0403	9685900000	-3.08387	0.0569996	=HYPERLINK("http://www.uniprot.org/uniprot/O43795", "Click")
G3V1L9	TJP1	1	0.10715	1	1.378	22965000	-3.2223	0.462576	=HYPERLINK("http://www.uniprot.org/uniprot/G3V1L9", "Click")
O75369-8	FLN	14	0.10432	20	1.4084	1646900000	-3.26091	0.494057	=HYPERLINK("http://www.uniprot.org/uniprot/O75369-8", "Click")
Q4TT34	NME4	77	0.10152	77	0.9345	4.5571e+10	-3.30016	-0.0977334	=HYPERLINK("http://www.uniprot.org/uniprot/Q4TT34", "Click")
Q53H12	AGK	7	0.10013	7	0.67677	1145900000	-3.32005	-0.563262	=HYPERLINK("http://www.uniprot.org/uniprot/Q53H12", "Click")
P62879	GNB2	4	0.09826	4	1.3833	843590000	-3.34725	0.468114	=HYPERLINK("http://www.uniprot.org/uniprot/P62879", "Click")
A8MV58	DBN1	13	0.098174	26	1.0579	8769200000	-3.34852	0.0812033	=HYPERLINK("http://www.uniprot.org/uniprot/A8MV58", "Click")
Q15149	PLEC	83	0.096754	115	1.2314	9.947e+09	-3.36953	0.300299	=HYPERLINK("http://www.uniprot.org/uniprot/Q15149", "Click")
E7EMK3	FLOT2	2	0.095953	2	1.242	140640000	-3.38153	0.312665	=HYPERLINK("http://www.uniprot.org/uniprot/E7EMK3", "Click")
Q9BQI0-2	AIF1	1	0.092858	4	1.2722	156490000	-3.42883	0.347325	=HYPERLINK("http://www.uniprot.org/uniprot/Q9BQI0-2", "Click")
P21953	BCKDHB	2	0.090123	2	1.1888	1640300000	-3.47196	0.249506	=HYPERLINK("http://www.uniprot.org/uniprot/P21953", "Click")
P14923	JUP	3	0.087939	8	0.39058	410470000	-3.50735	-1.35631	=HYPERLINK("http://www.uniprot.org/uniprot/P14923", "Click")
P52907	CAPZA1	7	0.087082	7	1.1633	865490000	-3.52148	0.218223	=HYPERLINK("http://www.uniprot.org/uniprot/P52907", "Click")
Q09666	AHNAK	6	0.084193	6	0.92593	663560000	-3.57016	-0.111025	=HYPERLINK("http://www.uniprot.org/uniprot/Q09666", "Click")
H0Y2S9	MPRIP	4	0.078684	6	1.1269	357870000	-3.66779	0.172359	=HYPERLINK("http://www.uniprot.org/uniprot/H0Y2S9", "Click")
Q01082	SPTBN1	161	0.07766	186	1.2404	3.1296e+10	-3.68668	0.310805	=HYPERLINK("http://www.uniprot.org/uniprot/Q01082", "Click")
A7MAP1	CORO1C	26	0.075419	28	1.362	6.866e+09	-3.72893	0.445727	=HYPERLINK("http://www.uniprot.org/uniprot/A7MAP1", "Click")
Q08554	DSC1	2	0.075119	2	0.5819	164890000	-3.73468	-0.781157	=HYPERLINK("http://www.uniprot.org/uniprot/Q08554", "Click")
Q9NZT1	CALML5	1	0.074788	2	0.27165	160550000	-3.74105	-1.88018	=HYPERLINK("http://www.uniprot.org/uniprot/Q9NZT1", "Click")
P68032	ACTC1	9	0.072829	9	0.25605	1.1163e+10	-3.77934	-1.9655	=HYPERLINK("http://www.uniprot.org/uniprot/P68032", "Click")
Q13813	SPTAN1	250	0.071649	292	1.3851	6.4977e+10	-3.80291	0.46999	=HYPERLINK("http://www.uniprot.org/uniprot/Q13813", "Click")
O43707	ACTN4	56	0.067907	66	1.3548	8712500000	-3.8803	0.43808	=HYPERLINK("http://www.uniprot.org/uniprot/O43707", "Click")
P07196	NEFL	38	0.061546	52	1.2171	6420800000	-4.02219	0.283448	=HYPERLINK("http://www.uniprot.org/uniprot/P07196", "Click")
P05783	KRT18	25	0.055715	27	1.149	2173400000	-4.16579	0.200379	=HYPERLINK("http://www.uniprot.org/uniprot/P05783", "Click")
P28290	SSFA2	9	0.054744	11	1.433	682020000	-4.19116	0.519039	=HYPERLINK("http://www.uniprot.org/uniprot/P28290", "Click")
Q96SB3	PPP1R9B	25	0.053607	32	1.0343	7752200000	-4.22143	0.0486547	=HYPERLINK("http://www.uniprot.org/uniprot/Q96SB3", "Click")
P01605	P01605	5	0.053094	5	0.1058	973280000	-4.23531	-3.24059	=HYPERLINK("http://www.uniprot.org/uniprot/P01605", "Click")
P06753-2	TPM	6	0.046272	6	1.0945	821560000	-4.43372	0.130272	=HYPERLINK("http://www.uniprot.org/uniprot/P06753-2", "Click")
Q9UHB6-4	LIMA	69	0.04063	84	0.97818	2.8927e+10	-4.62131	-0.0318281	=HYPERLINK("http://www.uniprot.org/uniprot/Q9UHB6-4", "Click")
Q02413	DSG1	2	0.037476	4	0.23106	219970000	-4.73789	-2.11366	=HYPERLINK("http://www.uniprot.org/uniprot/Q02413", "Click")
P62873	GNB1	11	0.036865	12	0.82471	3734300000	-4.7616	-0.278041	=HYPERLINK("http://www.uniprot.org/uniprot/P62873", "Click")
Q5F1R6-2	DNAJC2	1	0.036831	1	0.86128	330280000	-4.76294	-0.215446	=HYPERLINK("http://www.uniprot.org/uniprot/Q5F1R6-2", "Click")
P08670	VIM	179	0.03232	217	1.1977	1.5883e+11	-4.95143	0.260267	=HYPERLINK("http://www.uniprot.org/uniprot/P08670", "Click")
B3KSQ1	TECR	1	0.032164	1	1.1494	22842000	-4.95841	0.200881	=HYPERLINK("http://www.uniprot.org/uniprot/B3KSQ1", "Click")
P63261	ACTG1	149	0.02937	160	0.84808	2.3051e+11	-5.08951	-0.237728	=HYPERLINK("http://www.uniprot.org/uniprot/P63261", "Click")
P07355-2	ANXA	3	0.029355	7	0.69927	284210000	-5.09025	-0.516078	=HYPERLINK("http://www.uniprot.org/uniprot/P07355-2", "Click")
P35908	KRT2	43	0.029253	49	0.1191	2.0344e+10	-5.09527	-3.06975	=HYPERLINK("http://www.uniprot.org/uniprot/P35908", "Click")
P06314	P06314	4	0.029161	4	0.092754	843990000	-5.09982	-3.43045	=HYPERLINK("http://www.uniprot.org/uniprot/P06314", "Click")
P04899-4	GNAI	8	0.024148	11	1.3493	2229700000	-5.37195	0.432211	=HYPERLINK("http://www.uniprot.org/uniprot/P04899-4", "Click")
I3L0E3	MRPS17	2	0.015273	2	0.054334	1.307e+09	-6.03287	-4.202	=HYPERLINK("http://www.uniprot.org/uniprot/I3L0E3", "Click")
Q9UPY3	DICER1	1	0.013657	1	0.047597	266940000	-6.19422	-4.39299	=HYPERLINK("http://www.uniprot.org/uniprot/Q9UPY3", "Click")
O75110	ATP9A	1	0.0047245	1	0.0097592	685080000	-7.72562	-6.67902	=HYPERLINK("http://www.uniprot.org/uniprot/O75110", "Click")
Q13085-4	ACAC	2	0.0043987	2	0.015814	2693400000	-7.82871	-5.98265	=HYPERLINK("http://www.uniprot.org/uniprot/Q13085-4", "Click")
G3XA88	OS9	1	0.0035655	1	0.013708	9.09e+09	-8.13168	-6.18884	=HYPERLINK("http://www.uniprot.org/uniprot/G3XA88", "Click")

## Sheet: SB_HMGwt vs HMGmut
Protein_ID	Protein_symbol	Ratio.H.M.count	Ratio.H.M.normalized	Intensity	Log2_Ratio.H.M.normalized	Search
O60832	DKC1	11	0.99907	1781700000	-0.0013423306685811	=HYPERLINK("http://www.uniprot.org/uniprot/O60832", "Click")
Q9NZI8	IGF2BP1	79	0.99886	4.8411e+10	-0.00164561052293281	=HYPERLINK("http://www.uniprot.org/uniprot/Q9NZI8", "Click")
P09012	SNRPA	5	0.99837	751700000	-0.00235351155007454	=HYPERLINK("http://www.uniprot.org/uniprot/P09012", "Click")
O75643	SNRNP200	74	0.99283	1.1496e+10	-0.0103813853444364	=HYPERLINK("http://www.uniprot.org/uniprot/O75643", "Click")
Q9H089	LSG1	20	0.99215	3646200000	-0.0113698413149562	=HYPERLINK("http://www.uniprot.org/uniprot/Q9H089", "Click")
O15371	EIF3D	33	0.99169	8299100000	-0.0120388869342628	=HYPERLINK("http://www.uniprot.org/uniprot/O15371", "Click")
P42677	RPS27	3	0.99046	5345700000	-0.0138293822328657	=HYPERLINK("http://www.uniprot.org/uniprot/P42677", "Click")
Q9UKV3	ACIN1	5	0.98576	738310000	-0.0206916541221308	=HYPERLINK("http://www.uniprot.org/uniprot/Q9UKV3", "Click")
O14744	PRMT5	2	0.98511	262550000	-0.0216432661620701	=HYPERLINK("http://www.uniprot.org/uniprot/O14744", "Click")
Q9Y5L4	TIMM13	1	0.98503	121970000	-0.0217604310369873	=HYPERLINK("http://www.uniprot.org/uniprot/Q9Y5L4", "Click")
O95619	YEATS4	4	0.98452	133540000	-0.0225075808806554	=HYPERLINK("http://www.uniprot.org/uniprot/O95619", "Click")
O95714	HERC2	1	0.98388	89425000	-0.0234457284712925	=HYPERLINK("http://www.uniprot.org/uniprot/O95714", "Click")
Q9NW13	RBM28	37	0.98213	6938800000	-0.0260140948461905	=HYPERLINK("http://www.uniprot.org/uniprot/Q9NW13", "Click")
Q99729-2	HNRNPA	24	0.98202	1.0276e+10	-0.0261756878555469	=HYPERLINK("http://www.uniprot.org/uniprot/Q99729-2", "Click")
G5E9M5	ILF3	122	0.98199	5.9128e+10	-0.0262197618177263	=HYPERLINK("http://www.uniprot.org/uniprot/G5E9M5", "Click")
P30419	NMT1	10	0.98146	610300000	-0.0269986239127554	=HYPERLINK("http://www.uniprot.org/uniprot/P30419", "Click")
Q6ZN17	LIN28B	2	0.98098	115710000	-0.0277043714856101	=HYPERLINK("http://www.uniprot.org/uniprot/Q6ZN17", "Click")
P42766	RPL35	12	0.98095	3.4724e+10	-0.0277484921741463	=HYPERLINK("http://www.uniprot.org/uniprot/P42766", "Click")
Q06830	PRDX1	6	0.97866	3589400000	-0.0311203601963978	=HYPERLINK("http://www.uniprot.org/uniprot/Q06830", "Click")
P61353	RPL27	30	0.97809	6.5379e+10	-0.0319608724709005	=HYPERLINK("http://www.uniprot.org/uniprot/P61353", "Click")
P07900-2	HSP90AA	7	0.97801	501560000	-0.0320788783022336	=HYPERLINK("http://www.uniprot.org/uniprot/P07900-2", "Click")
H7C2Q8	EBNA1BP2	42	0.97789	1.7061e+10	-0.0322559051493362	=HYPERLINK("http://www.uniprot.org/uniprot/H7C2Q8", "Click")
Q9ULX3	NOB1	13	0.97716	1618700000	-0.0333332867291359	=HYPERLINK("http://www.uniprot.org/uniprot/Q9ULX3", "Click")
P31942	HNRNPH3	5	0.9766	657520000	-0.0341603169119858	=HYPERLINK("http://www.uniprot.org/uniprot/P31942", "Click")
Q86UP2	KTN1	5	0.97609	295070000	-0.0349139178292675	=HYPERLINK("http://www.uniprot.org/uniprot/Q86UP2", "Click")
J3KPW7	HDAC2	4	0.97524	324300000	-0.036170794792485	=HYPERLINK("http://www.uniprot.org/uniprot/J3KPW7", "Click")
Q9BQ39	DDX50	25	0.97243	5333200000	-0.0403336928991648	=HYPERLINK("http://www.uniprot.org/uniprot/Q9BQ39", "Click")
Q9BTD8	RBM42	9	0.97242	1265600000	-0.04034852895378	=HYPERLINK("http://www.uniprot.org/uniprot/Q9BTD8", "Click")
P61254	RPL26	38	0.96962	7.7578e+10	-0.0445086378223356	=HYPERLINK("http://www.uniprot.org/uniprot/P61254", "Click")
Q8WVM0	TFB1M	5	0.96829	517530000	-0.0464888997598272	=HYPERLINK("http://www.uniprot.org/uniprot/Q8WVM0", "Click")
Q92947	GCDH	60	0.96811	3.1145e+10	-0.0467571140834255	=HYPERLINK("http://www.uniprot.org/uniprot/Q92947", "Click")
P36957	DLST	2	0.96618	77155000	-0.049636105706127	=HYPERLINK("http://www.uniprot.org/uniprot/P36957", "Click")
Q8N8A6	DDX51	1	0.96042	19911000	-0.058262648003346	=HYPERLINK("http://www.uniprot.org/uniprot/Q8N8A6", "Click")
P14866	HNRNPL	25	0.95972	3548200000	-0.0593145364837285	=HYPERLINK("http://www.uniprot.org/uniprot/P14866", "Click")
P98175	RBM10	2	0.9576	103770000	-0.0625049426059474	=HYPERLINK("http://www.uniprot.org/uniprot/P98175", "Click")
Q9Y5A9	YTHDF2	5	0.95589	1460900000	-0.0650834867077238	=HYPERLINK("http://www.uniprot.org/uniprot/Q9Y5A9", "Click")
P51659-2	HSD17B	2	0.9551	192130000	-0.0662763021041709	=HYPERLINK("http://www.uniprot.org/uniprot/P51659-2", "Click")
O43390-2	HNRNP	2	0.95494	198770000	-0.0665180051125708	=HYPERLINK("http://www.uniprot.org/uniprot/O43390-2", "Click")
F6XEV2	MICU1	2	0.95479	27949000	-0.0667446384655352	=HYPERLINK("http://www.uniprot.org/uniprot/F6XEV2", "Click")
J3KTA4	DDX5	52	0.95433	1.2281e+10	-0.0674398694951737	=HYPERLINK("http://www.uniprot.org/uniprot/J3KTA4", "Click")
Q96PK6	RBM14	11	0.95431	1982400000	-0.0674701045324975	=HYPERLINK("http://www.uniprot.org/uniprot/Q96PK6", "Click")
P22087	FBL	22	0.95261	7198100000	-0.0700424014502968	=HYPERLINK("http://www.uniprot.org/uniprot/P22087", "Click")
Q9H8H2	DDX31	10	0.95259	931930000	-0.0700726910795417	=HYPERLINK("http://www.uniprot.org/uniprot/Q9H8H2", "Click")
Q16629	SRSF7	17	0.95228	6114700000	-0.0705422616713657	=HYPERLINK("http://www.uniprot.org/uniprot/Q16629", "Click")
P61978-3	HNRNP	22	0.94792	6694400000	-0.0771627873180493	=HYPERLINK("http://www.uniprot.org/uniprot/P61978-3", "Click")
Q8IY81	FTSJ3	25	0.94663	4871600000	-0.0791274511066651	=HYPERLINK("http://www.uniprot.org/uniprot/Q8IY81", "Click")
A8MWD9	A8MWD9	5	0.94645	1638600000	-0.0794018030708108	=HYPERLINK("http://www.uniprot.org/uniprot/A8MWD9", "Click")
Q9NX58	LYAR	32	0.94495	9377600000	-0.0816901006440633	=HYPERLINK("http://www.uniprot.org/uniprot/Q9NX58", "Click")
Q8TDD1-2	DDX5	25	0.94472	3160800000	-0.0820412940916419	=HYPERLINK("http://www.uniprot.org/uniprot/Q8TDD1-2", "Click")
Q5T3I0-3	GPATCH	5	0.94368	879750000	-0.083630367375075	=HYPERLINK("http://www.uniprot.org/uniprot/Q5T3I0-3", "Click")
P16989	CSDA	19	0.94085	4567700000	-0.0879633629068922	=HYPERLINK("http://www.uniprot.org/uniprot/P16989", "Click")
A6NJZ9	NOC3L	15	0.94073	1726200000	-0.088147382087731	=HYPERLINK("http://www.uniprot.org/uniprot/A6NJZ9", "Click")
Q9NQ50	MRPL40	4	0.93923	213390000	-0.0904496044973175	=HYPERLINK("http://www.uniprot.org/uniprot/Q9NQ50", "Click")
Q9Y3C1	NOP16	9	0.93899	1629400000	-0.0908183012545642	=HYPERLINK("http://www.uniprot.org/uniprot/Q9Y3C1", "Click")
Q9UJZ1	STOML2	4	0.93882	202540000	-0.0910795184784805	=HYPERLINK("http://www.uniprot.org/uniprot/Q9UJZ1", "Click")
Q7Z478	DHX29	12	0.93788	918660000	-0.0925247504834301	=HYPERLINK("http://www.uniprot.org/uniprot/Q7Z478", "Click")
J3KMZ8	DPF2	2	0.93753	112740000	-0.0930632388888172	=HYPERLINK("http://www.uniprot.org/uniprot/J3KMZ8", "Click")
Q7Z7F7-2	MRPL5	1	0.93725	103130000	-0.0934941743739966	=HYPERLINK("http://www.uniprot.org/uniprot/Q7Z7F7-2", "Click")
P31689	DNAJA1	15	0.93669	1299400000	-0.0943564317002155	=HYPERLINK("http://www.uniprot.org/uniprot/P31689", "Click")
P24928	POLR2A	4	0.93618	90625000	-0.095142150398299	=HYPERLINK("http://www.uniprot.org/uniprot/P24928", "Click")
Q12849	GRSF1	6	0.9358	688030000	-0.0957278661891387	=HYPERLINK("http://www.uniprot.org/uniprot/Q12849", "Click")
O95816	BAG2	10	0.93562	946840000	-0.0960053935300464	=HYPERLINK("http://www.uniprot.org/uniprot/O95816", "Click")
Q9Y4Y9	LSM5	4	0.93425	402910000	-0.0981194362813425	=HYPERLINK("http://www.uniprot.org/uniprot/Q9Y4Y9", "Click")
I3L0U5	CCDC137	3	0.93349	389360000	-0.0992935272057649	=HYPERLINK("http://www.uniprot.org/uniprot/I3L0U5", "Click")
P48643	CCT5	3	0.93253	85946000	-0.100777956484597	=HYPERLINK("http://www.uniprot.org/uniprot/P48643", "Click")
Q9BQG0-2	MYBBP1	63	0.93188	1.6277e+10	-0.101783906693587	=HYPERLINK("http://www.uniprot.org/uniprot/Q9BQG0-2", "Click")
Q9Y5S9	RBM8A	5	0.93094	958970000	-0.103239907223473	=HYPERLINK("http://www.uniprot.org/uniprot/Q9Y5S9", "Click")
J3QKQ4	CD300A	1	0.93056	490960000	-0.103828920517217	=HYPERLINK("http://www.uniprot.org/uniprot/J3QKQ4", "Click")
P37198	NUP62	3	0.92993	132670000	-0.104805972702931	=HYPERLINK("http://www.uniprot.org/uniprot/P37198", "Click")
Q9Y3B9	RRP15	14	0.92879	5530200000	-0.106575655659845	=HYPERLINK("http://www.uniprot.org/uniprot/Q9Y3B9", "Click")
P52272-2	HNRNP	3	0.92833	350180000	-0.107290353398689	=HYPERLINK("http://www.uniprot.org/uniprot/P52272-2", "Click")
O43709	WBSCR22	1	0.92823	58375000	-0.107445769333783	=HYPERLINK("http://www.uniprot.org/uniprot/O43709", "Click")
A4D1E9	GTPBP10	4	0.92794	161410000	-0.107896570246697	=HYPERLINK("http://www.uniprot.org/uniprot/A4D1E9", "Click")
Q07065	CKAP4	43	0.92791	7130700000	-0.107943212864614	=HYPERLINK("http://www.uniprot.org/uniprot/Q07065", "Click")
Q96DI7	SNRNP40	18	0.92659	2238700000	-0.109996982371842	=HYPERLINK("http://www.uniprot.org/uniprot/Q96DI7", "Click")
Q8N5L8	RPP25L	3	0.92481	355550000	-0.112771097056979	=HYPERLINK("http://www.uniprot.org/uniprot/Q8N5L8", "Click")
Q9BUQ8	DDX23	7	0.92405	752400000	-0.113957177444712	=HYPERLINK("http://www.uniprot.org/uniprot/Q9BUQ8", "Click")
P26196	DDX6	11	0.92218	1261400000	-0.116879717593067	=HYPERLINK("http://www.uniprot.org/uniprot/P26196", "Click")
C9J3F9	PPAN-P2RY11	22	0.92138	4900200000	-0.118131812567091	=HYPERLINK("http://www.uniprot.org/uniprot/C9J3F9", "Click")
Q96EL3	MRPL53	9	0.92111	2282400000	-0.11855464000586	=HYPERLINK("http://www.uniprot.org/uniprot/Q96EL3", "Click")
P36551	CPOX	113	0.92059	7.2479e+10	-0.119369323658135	=HYPERLINK("http://www.uniprot.org/uniprot/P36551", "Click")
Q9NVX2	NLE1	1	0.91959	124630000	-0.1209373172054	=HYPERLINK("http://www.uniprot.org/uniprot/Q9NVX2", "Click")
P22626	HNRNPA2B1	91	0.91884	4.7289e+10	-0.122114431744103	=HYPERLINK("http://www.uniprot.org/uniprot/P22626", "Click")
Q53GS9	USP39	4	0.91673	241590000	-0.125431208415175	=HYPERLINK("http://www.uniprot.org/uniprot/Q53GS9", "Click")
Q8TDN6	BRIX1	36	0.91406	1.4872e+10	-0.129639226254582	=HYPERLINK("http://www.uniprot.org/uniprot/Q8TDN6", "Click")
E7EX29	YWHAZ	5	0.91169	491010000	-0.133384743622694	=HYPERLINK("http://www.uniprot.org/uniprot/E7EX29", "Click")
Q8N3C0	ASCC3	16	0.91057	834470000	-0.135158166349702	=HYPERLINK("http://www.uniprot.org/uniprot/Q8N3C0", "Click")
P19784	CSNK2A2	2	0.91032	105810000	-0.135554317421418	=HYPERLINK("http://www.uniprot.org/uniprot/P19784", "Click")
O43290	SART1	7	0.90871	568190000	-0.138108139647945	=HYPERLINK("http://www.uniprot.org/uniprot/O43290", "Click")
P52597	HNRNPF	17	0.9082	2861400000	-0.138918058125115	=HYPERLINK("http://www.uniprot.org/uniprot/P52597", "Click")
Q8N335	GPD1L	2	0.90714	80635000	-0.140602874101345	=HYPERLINK("http://www.uniprot.org/uniprot/Q8N335", "Click")
Q07666	KHDRBS1	2	0.90677	285580000	-0.141191433812171	=HYPERLINK("http://www.uniprot.org/uniprot/Q07666", "Click")
Q99459	CDC5L	31	0.90563	4621900000	-0.143006345049771	=HYPERLINK("http://www.uniprot.org/uniprot/Q99459", "Click")
Q15050	RRS1	23	0.90417	3673500000	-0.145334044482448	=HYPERLINK("http://www.uniprot.org/uniprot/Q15050", "Click")
F8W930	IGF2BP2	2	0.90401	126330000	-0.145589363319229	=HYPERLINK("http://www.uniprot.org/uniprot/F8W930", "Click")
Q9Y221	NIP7	29	0.90216	8255800000	-0.148544773672639	=HYPERLINK("http://www.uniprot.org/uniprot/Q9Y221", "Click")
O00566	MPHOSPH10	3	0.90084	345200000	-0.150657206056679	=HYPERLINK("http://www.uniprot.org/uniprot/O00566", "Click")
J9JID7	LMNB2	1	0.90058	33506000	-0.151073656094134	=HYPERLINK("http://www.uniprot.org/uniprot/J9JID7", "Click")
O94906	PRPF6	4	0.90043	228240000	-0.15131397042513	=HYPERLINK("http://www.uniprot.org/uniprot/O94906", "Click")
Q9Y224	C14orf166	71	0.89992	3.5972e+10	-0.152131338704114	=HYPERLINK("http://www.uniprot.org/uniprot/Q9Y224", "Click")
Q9Y520-7	PRRC2	24	0.89954	3.439e+09	-0.152740659415535	=HYPERLINK("http://www.uniprot.org/uniprot/Q9Y520-7", "Click")
Q9NZM5	GLTSCR2	4	0.89865	409810000	-0.154168760663165	=HYPERLINK("http://www.uniprot.org/uniprot/Q9NZM5", "Click")
O76021	RSL1D1	38	0.89861	1.2043e+10	-0.154232978196126	=HYPERLINK("http://www.uniprot.org/uniprot/O76021", "Click")
Q86U42	PABPN1	6	0.89799	1226300000	-0.155228715656728	=HYPERLINK("http://www.uniprot.org/uniprot/Q86U42", "Click")
Q13151	HNRNPA0	21	0.89728	4521600000	-0.156369840426189	=HYPERLINK("http://www.uniprot.org/uniprot/Q13151", "Click")
Q15287	RNPS1	3	0.89717	286400000	-0.156546715184133	=HYPERLINK("http://www.uniprot.org/uniprot/Q15287", "Click")
Q6DKI1	RPL7L1	3	0.89678	442280000	-0.157173991390059	=HYPERLINK("http://www.uniprot.org/uniprot/Q6DKI1", "Click")
P21964	COMT	1	0.89619	49580000	-0.158123466400625	=HYPERLINK("http://www.uniprot.org/uniprot/P21964", "Click")
C9J6P4	ZC3HAV1	11	0.89447	982210000	-0.160894998945591	=HYPERLINK("http://www.uniprot.org/uniprot/C9J6P4", "Click")
Q9NWH9	SLTM	1	0.89422	1.3e+08	-0.161298281529572	=HYPERLINK("http://www.uniprot.org/uniprot/Q9NWH9", "Click")
Q96GA3	LTV1	26	0.89422	3457900000	-0.161298281529572	=HYPERLINK("http://www.uniprot.org/uniprot/Q96GA3", "Click")
Q9BRJ6	C7orf50	2	0.89349	486600000	-0.162476512269888	=HYPERLINK("http://www.uniprot.org/uniprot/Q9BRJ6", "Click")
Q8NCA5	FAM98A	5	0.89339	497430000	-0.162637988702821	=HYPERLINK("http://www.uniprot.org/uniprot/Q8NCA5", "Click")
Q96HS1	PGAM5	3	0.89322	465700000	-0.162912540124442	=HYPERLINK("http://www.uniprot.org/uniprot/Q96HS1", "Click")
P62318	SNRPD3	15	0.89285	4964800000	-0.163510273889373	=HYPERLINK("http://www.uniprot.org/uniprot/P62318", "Click")
F5GYL8	KPNA6	6	0.89207	778120000	-0.164771173205336	=HYPERLINK("http://www.uniprot.org/uniprot/F5GYL8", "Click")
P51991-2	HNRNPA	29	0.89107	1.4421e+10	-0.166389324547501	=HYPERLINK("http://www.uniprot.org/uniprot/P51991-2", "Click")
Q9BX40	LSM14B	10	0.89097	1454900000	-0.166551239548557	=HYPERLINK("http://www.uniprot.org/uniprot/Q9BX40", "Click")
P78527	PRKDC	5	0.88933	161890000	-0.169209241611494	=HYPERLINK("http://www.uniprot.org/uniprot/P78527", "Click")
Q9UII4	HERC5	3	0.88672	134850000	-0.173449478955395	=HYPERLINK("http://www.uniprot.org/uniprot/Q9UII4", "Click")
Q9NR30	DDX21	125	0.88665	5.609e+10	-0.173563373577402	=HYPERLINK("http://www.uniprot.org/uniprot/Q9NR30", "Click")
Q9BXP5	SRRT	7	0.88659	867940000	-0.17366100469613	=HYPERLINK("http://www.uniprot.org/uniprot/Q9BXP5", "Click")
P31946	YWHAB	2	0.88549	84515000	-0.175452080436284	=HYPERLINK("http://www.uniprot.org/uniprot/P31946", "Click")
Q9H1I8	ASCC2	9	0.88534	784120000	-0.175696490409744	=HYPERLINK("http://www.uniprot.org/uniprot/Q9H1I8", "Click")
Q52LJ0-2	FAM98	46	0.88369	2.105e+10	-0.178387736468615	=HYPERLINK("http://www.uniprot.org/uniprot/Q52LJ0-2", "Click")
Q9H9J2	MRPL44	6	0.88321	306750000	-0.179171588001426	=HYPERLINK("http://www.uniprot.org/uniprot/Q9H9J2", "Click")
P49792	RANBP2	1	0.88253	25540000	-0.180282773879645	=HYPERLINK("http://www.uniprot.org/uniprot/P49792", "Click")
Q96FZ2	C3orf37	2	0.88195	92081000	-0.181231226855992	=HYPERLINK("http://www.uniprot.org/uniprot/Q96FZ2", "Click")
O43447	PPIH	5	0.88107	992930000	-0.182671450723467	=HYPERLINK("http://www.uniprot.org/uniprot/O43447", "Click")
P62306	SNRPF	8	0.8792	2288200000	-0.185736708600218	=HYPERLINK("http://www.uniprot.org/uniprot/P62306", "Click")
Q7Z6E9	RBBP6	4	0.87893	366330000	-0.186179824483688	=HYPERLINK("http://www.uniprot.org/uniprot/Q7Z6E9", "Click")
Q9H845	ACAD9	19	0.87858	2210500000	-0.186754436600815	=HYPERLINK("http://www.uniprot.org/uniprot/Q9H845", "Click")
Q96DV4	MRPL38	3	0.87769	167940000	-0.188216624870617	=HYPERLINK("http://www.uniprot.org/uniprot/Q96DV4", "Click")
O75494	SRSF10	9	0.87748	1506600000	-0.188561851783146	=HYPERLINK("http://www.uniprot.org/uniprot/O75494", "Click")
P20742	PZP	2	0.8771	237430000	-0.189186758169985	=HYPERLINK("http://www.uniprot.org/uniprot/P20742", "Click")
Q99575	POP1	13	0.87691	2157300000	-0.189499312897542	=HYPERLINK("http://www.uniprot.org/uniprot/Q99575", "Click")
K7EKS3	POLRMT	8	0.87456	461960000	-0.193370729913605	=HYPERLINK("http://www.uniprot.org/uniprot/K7EKS3", "Click")
P52294	KPNA1	21	0.87375	7180400000	-0.194707544399288	=HYPERLINK("http://www.uniprot.org/uniprot/P52294", "Click")
Q13148-2	TARDB	1	0.87246	71405000	-0.196839105828099	=HYPERLINK("http://www.uniprot.org/uniprot/Q13148-2", "Click")
P38919	EIF4A3	11	0.87241	1805300000	-0.196921787921395	=HYPERLINK("http://www.uniprot.org/uniprot/P38919", "Click")
P62314	SNRPD1	14	0.87146	2.739e+09	-0.198493648695907	=HYPERLINK("http://www.uniprot.org/uniprot/P62314", "Click")
F5H874	ASCC1	7	0.86799	1494200000	-0.20424967322396	=HYPERLINK("http://www.uniprot.org/uniprot/F5H874", "Click")
Q16576-2	RBBP	1	0.86788	121720000	-0.204432516933121	=HYPERLINK("http://www.uniprot.org/uniprot/Q16576-2", "Click")
Q92499	DDX1	118	0.86744	6.1102e+10	-0.205164123589639	=HYPERLINK("http://www.uniprot.org/uniprot/Q92499", "Click")
B4DLN1	SLC25A10	16	0.86651	8677300000	-0.206711695914888	=HYPERLINK("http://www.uniprot.org/uniprot/B4DLN1", "Click")
P67809	YBX1	44	0.86645	2.0844e+10	-0.206811596319384	=HYPERLINK("http://www.uniprot.org/uniprot/P67809", "Click")
P78346-2	RPP3	1	0.86619	60104000	-0.207244578027583	=HYPERLINK("http://www.uniprot.org/uniprot/P78346-2", "Click")
Q9H0D6	XRN2	44	0.86398	5421200000	-0.210930178603688	=HYPERLINK("http://www.uniprot.org/uniprot/Q9H0D6", "Click")
Q9Y3I0	C22orf28	106	0.86371	8.2698e+10	-0.211381101702405	=HYPERLINK("http://www.uniprot.org/uniprot/Q9Y3I0", "Click")
O95104	SCAF4	7	0.8633	609720000	-0.212066106395924	=HYPERLINK("http://www.uniprot.org/uniprot/O95104", "Click")
P62258	YWHAE	20	0.86036	3666700000	-0.216987642584658	=HYPERLINK("http://www.uniprot.org/uniprot/P62258", "Click")
P46087-4	NOP	66	0.85974	2.3881e+10	-0.218027664634641	=HYPERLINK("http://www.uniprot.org/uniprot/P46087-4", "Click")
Q9BYG3	MKI67IP	8	0.85957	2.55e+09	-0.218312962990086	=HYPERLINK("http://www.uniprot.org/uniprot/Q9BYG3", "Click")
Q9UKF6	CPSF3	4	0.85921	213050000	-0.21891731051835	=HYPERLINK("http://www.uniprot.org/uniprot/Q9UKF6", "Click")
P46940	IQGAP1	16	0.8579	1058800000	-0.221118603237199	=HYPERLINK("http://www.uniprot.org/uniprot/P46940", "Click")
O15381	NVL	8	0.85545	1275800000	-0.225244561458585	=HYPERLINK("http://www.uniprot.org/uniprot/O15381", "Click")
P08621	SNRNP70	5	0.85472	439410000	-0.226476213801702	=HYPERLINK("http://www.uniprot.org/uniprot/P08621", "Click")
Q04837	SSBP1	142	0.85395	6.8749e+10	-0.227776494437147	=HYPERLINK("http://www.uniprot.org/uniprot/Q04837", "Click")
P61981	YWHAG	2	0.85348	49513000	-0.228570748592625	=HYPERLINK("http://www.uniprot.org/uniprot/P61981", "Click")
O43395	PRPF3	11	0.85243	2488900000	-0.230346727377239	=HYPERLINK("http://www.uniprot.org/uniprot/O43395", "Click")
Q13895	BYSL	10	0.85242	1178800000	-0.230363651975191	=HYPERLINK("http://www.uniprot.org/uniprot/Q13895", "Click")
Q9BYD1	MRPL13	2	0.8515	95007000	-0.231921564983545	=HYPERLINK("http://www.uniprot.org/uniprot/Q9BYD1", "Click")
Q15365	PCBP1	11	0.85123	1888800000	-0.232379098079578	=HYPERLINK("http://www.uniprot.org/uniprot/Q15365", "Click")
Q9UKB1	FBXW11	3	0.84764	61818000	-0.238476425015879	=HYPERLINK("http://www.uniprot.org/uniprot/Q9UKB1", "Click")
P12956	XRCC6	30	0.845	3785900000	-0.24297675349254	=HYPERLINK("http://www.uniprot.org/uniprot/P12956", "Click")
Q96TA2	YME1L1	2	0.84496	135960000	-0.243045048365373	=HYPERLINK("http://www.uniprot.org/uniprot/Q96TA2", "Click")
P78345	RPP38	1	0.84253	47917000	-0.247200037577239	=HYPERLINK("http://www.uniprot.org/uniprot/P78345", "Click")
Q969G3	SMARCE1	1	0.84184	28917000	-0.248382033972208	=HYPERLINK("http://www.uniprot.org/uniprot/Q969G3", "Click")
Q9NPE3	NOP10	2	0.84159	255790000	-0.248810532647975	=HYPERLINK("http://www.uniprot.org/uniprot/Q9NPE3", "Click")
P07910	HNRNPC	40	0.84033	2.9875e+10	-0.250972105245458	=HYPERLINK("http://www.uniprot.org/uniprot/P07910", "Click")
P16403	HIST1H1C	12	0.83724	4155900000	-0.256286855411408	=HYPERLINK("http://www.uniprot.org/uniprot/P16403", "Click")
Q92522	H1FX	9	0.83632	2109200000	-0.257873030476919	=HYPERLINK("http://www.uniprot.org/uniprot/Q92522", "Click")
Q9H0U9	TSPYL1	2	0.83621	46065000	-0.25806279861827	=HYPERLINK("http://www.uniprot.org/uniprot/Q9H0U9", "Click")
O43390	HNRNPR	22	0.8362	5674200000	-0.258080051505312	=HYPERLINK("http://www.uniprot.org/uniprot/O43390", "Click")
SB10	SB10	36	0.83291	1.3676e+10	-0.26376748113146	=HYPERLINK("http://www.uniprot.org/uniprot/SB10", "Click")
Q9NW81-4	ATP5S	4	0.83223	379550000	-0.264945799690068	=HYPERLINK("http://www.uniprot.org/uniprot/Q9NW81-4", "Click")
Q09161	NCBP1	11	0.83018	1119800000	-0.268503918725626	=HYPERLINK("http://www.uniprot.org/uniprot/Q09161", "Click")
P09651	HNRNPA1	86	0.82973	8.2076e+10	-0.269286145212971	=HYPERLINK("http://www.uniprot.org/uniprot/P09651", "Click")
P62304	SNRPE	4	0.82713	1223100000	-0.2738139993289	=HYPERLINK("http://www.uniprot.org/uniprot/P62304", "Click")
Q9UKM9	RALY	2	0.82384	479930000	-0.279563919639355	=HYPERLINK("http://www.uniprot.org/uniprot/Q9UKM9", "Click")
P55795	HNRNPH2	4	0.82369	252990000	-0.279826621085436	=HYPERLINK("http://www.uniprot.org/uniprot/P55795", "Click")
Q99567	NUP88	4	0.82174	251740000	-0.283246100062691	=HYPERLINK("http://www.uniprot.org/uniprot/Q99567", "Click")
Q9BY49	PECR	14	0.81994	3565700000	-0.286409752070665	=HYPERLINK("http://www.uniprot.org/uniprot/Q9BY49", "Click")
Q9BYD6	MRPL1	5	0.81778	273380000	-0.290215314798392	=HYPERLINK("http://www.uniprot.org/uniprot/Q9BYD6", "Click")
Q9BZJ0	CRNKL1	2	0.81311	65571000	-0.298477557200167	=HYPERLINK("http://www.uniprot.org/uniprot/Q9BZJ0", "Click")
P62316	SNRPD2	14	0.81256	3284900000	-0.299453748312463	=HYPERLINK("http://www.uniprot.org/uniprot/P62316", "Click")
Q9P035	PTPLAD1	17	0.81146	2179100000	-0.301408114376509	=HYPERLINK("http://www.uniprot.org/uniprot/Q9P035", "Click")
Q9UGU5	HMGXB4	100	0.81092	6.9934e+10	-0.302368500168801	=HYPERLINK("http://www.uniprot.org/uniprot/Q9UGU5", "Click")
P18583-9	SO	13	0.81075	1455100000	-0.302670976206281	=HYPERLINK("http://www.uniprot.org/uniprot/P18583-9", "Click")
P38159	RBMX	23	0.81048	6866500000	-0.303151509708179	=HYPERLINK("http://www.uniprot.org/uniprot/P38159", "Click")
P51991	HNRNPA3	3	0.80958	641950000	-0.304754444994987	=HYPERLINK("http://www.uniprot.org/uniprot/P51991", "Click")
Q13523	PRPF4B	19	0.8095	1955600000	-0.304897014359521	=HYPERLINK("http://www.uniprot.org/uniprot/Q13523", "Click")
Q9UI30	TRMT112	8	0.80901	1063700000	-0.305770559276307	=HYPERLINK("http://www.uniprot.org/uniprot/Q9UI30", "Click")
P52272	HNRNPM	221	0.808	1.2661e+11	-0.307572801910292	=HYPERLINK("http://www.uniprot.org/uniprot/P52272", "Click")
Q9Y3B7	MRPL11	7	0.80794	799790000	-0.307679936707987	=HYPERLINK("http://www.uniprot.org/uniprot/Q9Y3B7", "Click")
Q16531	DDB1	59	0.80207	9965200000	-0.318199942688609	=HYPERLINK("http://www.uniprot.org/uniprot/Q16531", "Click")
P12270	TPR	5	0.80175	167680000	-0.31877564622044	=HYPERLINK("http://www.uniprot.org/uniprot/P12270", "Click")
P14678-3	SNRP	7	0.80166	1836100000	-0.318937604239682	=HYPERLINK("http://www.uniprot.org/uniprot/P14678-3", "Click")
Q14498	RBM39	25	0.79856	3573100000	-0.324527285935319	=HYPERLINK("http://www.uniprot.org/uniprot/Q14498", "Click")
O75400	PRPF40A	3	0.79845	268390000	-0.324726027902807	=HYPERLINK("http://www.uniprot.org/uniprot/O75400", "Click")
Q9NY12	GAR1	13	0.79816	3536500000	-0.325250115270992	=HYPERLINK("http://www.uniprot.org/uniprot/Q9NY12", "Click")
P42336	PIK3CA	4	0.79554	1798200000	-0.329993623349483	=HYPERLINK("http://www.uniprot.org/uniprot/P42336", "Click")
Q13084	MRPL28	7	0.7951	532680000	-0.330791774828362	=HYPERLINK("http://www.uniprot.org/uniprot/Q13084", "Click")
Q14562	DHX8	3	0.79479	93554000	-0.331354374087862	=HYPERLINK("http://www.uniprot.org/uniprot/Q14562", "Click")
Q96HR8	NAF1	7	0.79339	700920000	-0.333897881222329	=HYPERLINK("http://www.uniprot.org/uniprot/Q96HR8", "Click")
Q9GZL7	WDR12	22	0.79114	4637600000	-0.337995078528442	=HYPERLINK("http://www.uniprot.org/uniprot/Q9GZL7", "Click")
Q9GZR7	DDX24	22	0.79068	2488700000	-0.338834162289573	=HYPERLINK("http://www.uniprot.org/uniprot/Q9GZR7", "Click")
Q9NQZ2	UTP3	4	0.79026	103180000	-0.339600708687827	=HYPERLINK("http://www.uniprot.org/uniprot/Q9NQZ2", "Click")
Q96EY1	DNAJA3	7	0.78707	451210000	-0.345436143828181	=HYPERLINK("http://www.uniprot.org/uniprot/Q96EY1", "Click")
P60468	SEC61B	1	0.78304	160750000	-0.352842088357422	=HYPERLINK("http://www.uniprot.org/uniprot/P60468", "Click")
B7Z4Q3	LUC7L2	2	0.78156	280830000	-0.355571462379355	=HYPERLINK("http://www.uniprot.org/uniprot/B7Z4Q3", "Click")
Q9NQ29	LUC7L	6	0.78002	801370000	-0.358416979206191	=HYPERLINK("http://www.uniprot.org/uniprot/Q9NQ29", "Click")
Q9UQ35	SRRM2	2	0.77862	219320000	-0.36100869198198	=HYPERLINK("http://www.uniprot.org/uniprot/Q9UQ35", "Click")
Q5SY16	NOL9	18	0.77709	2.149e+09	-0.363846398397979	=HYPERLINK("http://www.uniprot.org/uniprot/Q5SY16", "Click")
Q9Y3Y2-3	CHTO	8	0.7749	2010800000	-0.367917950710293	=HYPERLINK("http://www.uniprot.org/uniprot/Q9Y3Y2-3", "Click")
J3KN36	NOMO3	11	0.77067	946340000	-0.375814862865606	=HYPERLINK("http://www.uniprot.org/uniprot/J3KN36", "Click")
P07237	P4HB	1	0.77026	49054000	-0.376582587526327	=HYPERLINK("http://www.uniprot.org/uniprot/P07237", "Click")
Q9UGY1	NOL12	2	0.76944	170900000	-0.378119263561107	=HYPERLINK("http://www.uniprot.org/uniprot/Q9UGY1", "Click")
Q01130	SRSF2	1	0.7694	54804000	-0.378194265252835	=HYPERLINK("http://www.uniprot.org/uniprot/Q01130", "Click")
O75683	SURF6	21	0.76749	4346800000	-0.381780141856528	=HYPERLINK("http://www.uniprot.org/uniprot/O75683", "Click")
B1AL06	MRPL43	3	0.76713	236200000	-0.382457013296033	=HYPERLINK("http://www.uniprot.org/uniprot/B1AL06", "Click")
P48634	PRRC2A	29	0.76675	4938300000	-0.383171833395067	=HYPERLINK("http://www.uniprot.org/uniprot/P48634", "Click")
Q9BTL3	FAM103A1	20	0.76495	4122200000	-0.386562643957226	=HYPERLINK("http://www.uniprot.org/uniprot/Q9BTL3", "Click")
Q14103	HNRNPD	33	0.76301	2.3281e+10	-0.390226129759577	=HYPERLINK("http://www.uniprot.org/uniprot/Q14103", "Click")
Q9H2W6	MRPL46	13	0.76283	2.047e+09	-0.390566512904028	=HYPERLINK("http://www.uniprot.org/uniprot/Q9H2W6", "Click")
Q14839-2	CHD	2	0.76281	116810000	-0.390604338211203	=HYPERLINK("http://www.uniprot.org/uniprot/Q14839-2", "Click")
Q13601	KRR1	5	0.76244	740100000	-0.391304285335412	=HYPERLINK("http://www.uniprot.org/uniprot/Q13601", "Click")
Q9UNI6	DUSP12	11	0.76114	1159400000	-0.393766255180518	=HYPERLINK("http://www.uniprot.org/uniprot/Q9UNI6", "Click")
P13010	XRCC5	33	0.76045	5213100000	-0.395074701800762	=HYPERLINK("http://www.uniprot.org/uniprot/P13010", "Click")
Q8NB90	SPATA5	3	0.76017	176440000	-0.39560600431686	=HYPERLINK("http://www.uniprot.org/uniprot/Q8NB90", "Click")
A8MXP9	MATR3	30	0.75666	4922300000	-0.402282914230485	=HYPERLINK("http://www.uniprot.org/uniprot/A8MXP9", "Click")
P11142	HSPA8	69	0.75449	2.7023e+10	-0.406426315468758	=HYPERLINK("http://www.uniprot.org/uniprot/P11142", "Click")
Q8WVX9	FAR1	3	0.75432	213610000	-0.406751416916905	=HYPERLINK("http://www.uniprot.org/uniprot/Q8WVX9", "Click")
P08579	SNRPB2	5	0.7533	393250000	-0.408703565556793	=HYPERLINK("http://www.uniprot.org/uniprot/P08579", "Click")
P17980	PSMC3	1	0.75317	28214000	-0.408952558707379	=HYPERLINK("http://www.uniprot.org/uniprot/P17980", "Click")
Q1KMD3	HNRNPUL2	15	0.75113	2037700000	-0.41286547459859	=HYPERLINK("http://www.uniprot.org/uniprot/Q1KMD3", "Click")
Q14999-2	CUL	1	0.75104	64818000	-0.413038347913641	=HYPERLINK("http://www.uniprot.org/uniprot/Q14999-2", "Click")
O43809	NUDT21	5	0.75027	346370000	-0.414518222528332	=HYPERLINK("http://www.uniprot.org/uniprot/O43809", "Click")
Q9H4L4	SENP3	19	0.74981	3190800000	-0.415403028324837	=HYPERLINK("http://www.uniprot.org/uniprot/Q9H4L4", "Click")
Q9P2E9	RRBP1	7	0.74712	328130000	-0.420588112246476	=HYPERLINK("http://www.uniprot.org/uniprot/Q9P2E9", "Click")
Q96HQ2	CDKN2AIPNL	4	0.74565	226270000	-0.423429490885685	=HYPERLINK("http://www.uniprot.org/uniprot/Q96HQ2", "Click")
Q7Z7H8-2	MRPL1	1	0.74557	198650000	-0.423584284414986	=HYPERLINK("http://www.uniprot.org/uniprot/Q7Z7H8-2", "Click")
Q9BYD3	MRPL4	6	0.74473	545850000	-0.425210620002024	=HYPERLINK("http://www.uniprot.org/uniprot/Q9BYD3", "Click")
P49406	MRPL19	5	0.74391	488140000	-0.426800003671924	=HYPERLINK("http://www.uniprot.org/uniprot/P49406", "Click")
B7Z888	SCAF8	9	0.74167	856720000	-0.431150680634036	=HYPERLINK("http://www.uniprot.org/uniprot/B7Z888", "Click")
Q15650	TRIP4	3	0.74083	403850000	-0.432785572996984	=HYPERLINK("http://www.uniprot.org/uniprot/Q15650", "Click")
Q9HCM4	EPB41L5	8	0.74064	351200000	-0.433155627144921	=HYPERLINK("http://www.uniprot.org/uniprot/Q9HCM4", "Click")
P09661	SNRPA1	11	0.73853	1585400000	-0.437271568654029	=HYPERLINK("http://www.uniprot.org/uniprot/P09661", "Click")
Q7KZI7	MARK2	4	0.73795	236280000	-0.438405025479393	=HYPERLINK("http://www.uniprot.org/uniprot/Q7KZI7", "Click")
C9IZQ1	SSR1	2	0.73736	386700000	-0.439558939056203	=HYPERLINK("http://www.uniprot.org/uniprot/C9IZQ1", "Click")
Q9Y4W2	LAS1L	25	0.73459	2639900000	-0.444988838143419	=HYPERLINK("http://www.uniprot.org/uniprot/Q9Y4W2", "Click")
Q69YN4	KIAA1429	3	0.73385	35897000	-0.446442890635356	=HYPERLINK("http://www.uniprot.org/uniprot/Q69YN4", "Click")
Q15428	SF3A2	2	0.73307	228960000	-0.447977128682348	=HYPERLINK("http://www.uniprot.org/uniprot/Q15428", "Click")
Q01085-2	TIAL	1	0.73275	43699000	-0.448607031972546	=HYPERLINK("http://www.uniprot.org/uniprot/Q01085-2", "Click")
Q9NY61	AATF	1	0.73271	95563000	-0.448685789225081	=HYPERLINK("http://www.uniprot.org/uniprot/Q9NY61", "Click")
G8JLB6	HNRNPH1	28	0.73245	7177800000	-0.44919781619083	=HYPERLINK("http://www.uniprot.org/uniprot/G8JLB6", "Click")
P08107	HSPA1A	145	0.73168	1.4261e+11	-0.450715270629848	=HYPERLINK("http://www.uniprot.org/uniprot/P08107", "Click")
Q9BVC5	C2orf49	6	0.73027	626240000	-0.453498130014077	=HYPERLINK("http://www.uniprot.org/uniprot/Q9BVC5", "Click")
Q16630-2	CPSF	2	0.72973	56538000	-0.454565329134084	=HYPERLINK("http://www.uniprot.org/uniprot/Q16630-2", "Click")
P78347	GTF2I	189	0.7262	7.8725e+10	-0.461561164749242	=HYPERLINK("http://www.uniprot.org/uniprot/P78347", "Click")
Q9P015	MRPL15	8	0.72581	714630000	-0.462336160898686	=HYPERLINK("http://www.uniprot.org/uniprot/Q9P015", "Click")
Q969L4	LSM10	4	0.72295	128770000	-0.468032222602318	=HYPERLINK("http://www.uniprot.org/uniprot/Q969L4", "Click")
Q9P287-2	BCCI	4	0.72161	470800000	-0.47070876343037	=HYPERLINK("http://www.uniprot.org/uniprot/Q9P287-2", "Click")
O43148-2	RNM	50	0.72118	1.7852e+10	-0.471568706853806	=HYPERLINK("http://www.uniprot.org/uniprot/O43148-2", "Click")
P61964	WDR5	2	0.72083	209680000	-0.472269039409374	=HYPERLINK("http://www.uniprot.org/uniprot/P61964", "Click")
Q12962	TAF10	1	0.71983	23862000	-0.474271864881853	=HYPERLINK("http://www.uniprot.org/uniprot/Q12962", "Click")
A8MYK1	MRPL23	5	0.71846	500420000	-0.477020257492205	=HYPERLINK("http://www.uniprot.org/uniprot/A8MYK1", "Click")
Q5BKZ1	ZNF326	4	0.71825	665690000	-0.477442007129563	=HYPERLINK("http://www.uniprot.org/uniprot/Q5BKZ1", "Click")
Q9NXF1	TEX10	33	0.71804	5087600000	-0.477863880094975	=HYPERLINK("http://www.uniprot.org/uniprot/Q9NXF1", "Click")
P38646	HSPA9	25	0.71779	3322200000	-0.478366270717635	=HYPERLINK("http://www.uniprot.org/uniprot/P38646", "Click")
Q9H0U6	MRPL18	4	0.71169	568060000	-0.490679130174057	=HYPERLINK("http://www.uniprot.org/uniprot/Q9H0U6", "Click")
Q15056	EIF4H	1	0.71127	54836000	-0.491530780163895	=HYPERLINK("http://www.uniprot.org/uniprot/Q15056", "Click")
E7ETU7	MRPL3	6	0.70965	569790000	-0.494820433316627	=HYPERLINK("http://www.uniprot.org/uniprot/E7ETU7", "Click")
P10809	HSPD1	49	0.70965	7.345e+09	-0.494820433316627	=HYPERLINK("http://www.uniprot.org/uniprot/P10809", "Click")
Q00839	HNRNPU	203	0.70762	1.7845e+11	-0.498953270300124	=HYPERLINK("http://www.uniprot.org/uniprot/Q00839", "Click")
Q8NBS9	TXNDC5	3	0.70754	303960000	-0.499116383451138	=HYPERLINK("http://www.uniprot.org/uniprot/Q8NBS9", "Click")
Q13724	MOGS	4	0.70499	683210000	-0.504325301280511	=HYPERLINK("http://www.uniprot.org/uniprot/Q13724", "Click")
Q9UBU9	NXF1	5	0.70083	200640000	-0.512863562064622	=HYPERLINK("http://www.uniprot.org/uniprot/Q9UBU9", "Click")
Q9UJX2	CDC23	1	0.69815	32418000	-0.518391057009945	=HYPERLINK("http://www.uniprot.org/uniprot/Q9UJX2", "Click")
Q9BQ67	GRWD1	25	0.69582	7217700000	-0.5232139478552	=HYPERLINK("http://www.uniprot.org/uniprot/Q9BQ67", "Click")
Q9NYK5-2	MRPL3	17	0.68939	1967400000	-0.536607723154974	=HYPERLINK("http://www.uniprot.org/uniprot/Q9NYK5-2", "Click")
P26599-3	PTBP	64	0.68821	3.2861e+10	-0.539079239654094	=HYPERLINK("http://www.uniprot.org/uniprot/P26599-3", "Click")
P11021	HSPA5	38	0.68738	7768400000	-0.5408202192036	=HYPERLINK("http://www.uniprot.org/uniprot/P11021", "Click")
Q16698	DECR1	17	0.68534	5660700000	-0.545108202259171	=HYPERLINK("http://www.uniprot.org/uniprot/Q16698", "Click")
E9PCP3	MAP7	8	0.68505	754700000	-0.545718804449939	=HYPERLINK("http://www.uniprot.org/uniprot/E9PCP3", "Click")
Q2NL82	TSR1	37	0.68465	7.134e+09	-0.54656143865124	=HYPERLINK("http://www.uniprot.org/uniprot/Q2NL82", "Click")
Q15637-5	SF	4	0.6826	213360000	-0.550887680450584	=HYPERLINK("http://www.uniprot.org/uniprot/Q15637-5", "Click")
P06576	ATP5B	36	0.68162	6663400000	-0.552960427343711	=HYPERLINK("http://www.uniprot.org/uniprot/P06576", "Click")
Q13405	MRPL49	8	0.68131	1412800000	-0.553616712656072	=HYPERLINK("http://www.uniprot.org/uniprot/Q13405", "Click")
O43819	SCO2	5	0.67844	364910000	-0.559706862927861	=HYPERLINK("http://www.uniprot.org/uniprot/O43819", "Click")
Q14137	BOP1	20	0.67774	3155200000	-0.561196173518352	=HYPERLINK("http://www.uniprot.org/uniprot/Q14137", "Click")
O95478	NSA2	3	0.67567	375090000	-0.565609294543467	=HYPERLINK("http://www.uniprot.org/uniprot/O95478", "Click")
P49914	MTHFS	2	0.67549	299590000	-0.56599368293403	=HYPERLINK("http://www.uniprot.org/uniprot/P49914", "Click")
Q9NX20	MRPL16	4	0.67241	680470000	-0.572586914567996	=HYPERLINK("http://www.uniprot.org/uniprot/Q9NX20", "Click")
Q99417	MYCBP	8	0.67199	1831500000	-0.573488330719269	=HYPERLINK("http://www.uniprot.org/uniprot/Q99417", "Click")
Q96S66	CLCC1	4	0.66927	114280000	-0.579339747880198	=HYPERLINK("http://www.uniprot.org/uniprot/Q96S66", "Click")
Q92688	ANP32B	14	0.666	1885700000	-0.586405917590825	=HYPERLINK("http://www.uniprot.org/uniprot/Q92688", "Click")
Q8N684-3	CPSF	2	0.66536	85821000	-0.587792957756206	=HYPERLINK("http://www.uniprot.org/uniprot/Q8N684-3", "Click")
Q9H7E9-2	C8orf3	6	0.66487	364960000	-0.588855812453527	=HYPERLINK("http://www.uniprot.org/uniprot/Q9H7E9-2", "Click")
P25705	ATP5A1	19	0.66329	1625900000	-0.592288319440473	=HYPERLINK("http://www.uniprot.org/uniprot/P25705", "Click")
Q14331	FRG1	2	0.66268	80957000	-0.593615716043753	=HYPERLINK("http://www.uniprot.org/uniprot/Q14331", "Click")
Q15427	SF3B4	3	0.66254	4.27e+08	-0.593920536838	=HYPERLINK("http://www.uniprot.org/uniprot/Q15427", "Click")
Q9BQG2	NUDT12	1	0.66172	20026000	-0.595707210277849	=HYPERLINK("http://www.uniprot.org/uniprot/Q9BQG2", "Click")
Q7Z2W9	MRPL21	1	0.65799	119120000	-0.603862436550003	=HYPERLINK("http://www.uniprot.org/uniprot/Q7Z2W9", "Click")
E7ESL0	MRPL22	5	0.65679	280890000	-0.606495933454101	=HYPERLINK("http://www.uniprot.org/uniprot/E7ESL0", "Click")
O75319	DUSP11	7	0.65578	678610000	-0.608716191846243	=HYPERLINK("http://www.uniprot.org/uniprot/O75319", "Click")
Q14197	ICT1	6	0.6555	587390000	-0.609332314440333	=HYPERLINK("http://www.uniprot.org/uniprot/Q14197", "Click")
Q6YN16	HSDL2	4	0.655	229690000	-0.610433188237274	=HYPERLINK("http://www.uniprot.org/uniprot/Q6YN16", "Click")
Q96A35	MRPL24	14	0.65179	1.38e+09	-0.617520876994807	=HYPERLINK("http://www.uniprot.org/uniprot/Q96A35", "Click")
Q9HD33	MRPL47	9	0.65132	710020000	-0.618561566880726	=HYPERLINK("http://www.uniprot.org/uniprot/Q9HD33", "Click")
F5HFY4	NAP1L4b	12	0.64942	1110800000	-0.622776279317087	=HYPERLINK("http://www.uniprot.org/uniprot/F5HFY4", "Click")
Q8IZL8-2	PELP	26	0.64837	8.634e+09	-0.625110755809377	=HYPERLINK("http://www.uniprot.org/uniprot/Q8IZL8-2", "Click")
O00571	DDX3X	34	0.64543	4540200000	-0.631667458114025	=HYPERLINK("http://www.uniprot.org/uniprot/O00571", "Click")
O43823	AKAP8	10	0.64342	830450000	-0.636167313617931	=HYPERLINK("http://www.uniprot.org/uniprot/O43823", "Click")
E9PAU2	RAVER1	3	0.64318	64610000	-0.63670554898841	=HYPERLINK("http://www.uniprot.org/uniprot/E9PAU2", "Click")
O95831	AIFM1	7	0.64284	525560000	-0.637468392996016	=HYPERLINK("http://www.uniprot.org/uniprot/O95831", "Click")
Q32Q12	NME1-NME2	16	0.64069	2743400000	-0.642301622042436	=HYPERLINK("http://www.uniprot.org/uniprot/Q32Q12", "Click")
Q9H307	PNN	6	0.63955	598890000	-0.64487094151583	=HYPERLINK("http://www.uniprot.org/uniprot/Q9H307", "Click")
Q9BV38	WDR18	54	0.63757	2.296e+10	-0.649344348039329	=HYPERLINK("http://www.uniprot.org/uniprot/Q9BV38", "Click")
Q8N9V6	ANKRD53	1	0.63655	177230000	-0.651654254886519	=HYPERLINK("http://www.uniprot.org/uniprot/Q8N9V6", "Click")
Q96GQ7	DDX27	19	0.63615	2439500000	-0.652561111231859	=HYPERLINK("http://www.uniprot.org/uniprot/Q96GQ7", "Click")
P49711	CTCF	3	0.63284	46162000	-0.660087303581991	=HYPERLINK("http://www.uniprot.org/uniprot/P49711", "Click")
Q9NVS2-2	MRPS18	3	0.62865	413060000	-0.669671072697674	=HYPERLINK("http://www.uniprot.org/uniprot/Q9NVS2-2", "Click")
P13995	MTHFD2	119	0.62695	5.8922e+10	-0.673577703898937	=HYPERLINK("http://www.uniprot.org/uniprot/P13995", "Click")
P39687	ANP32A	1	0.62462	252840000	-0.678949330461842	=HYPERLINK("http://www.uniprot.org/uniprot/P39687", "Click")
Q14011	CIRBP	23	0.62313	1.2034e+10	-0.682394919133778	=HYPERLINK("http://www.uniprot.org/uniprot/Q14011", "Click")
F5H2F4	MTHFD1	1	0.61827	35381000	-0.693691090746674	=HYPERLINK("http://www.uniprot.org/uniprot/F5H2F4", "Click")
Q9NSI2	FAM207A	4	0.61786	193120000	-0.694648117901513	=HYPERLINK("http://www.uniprot.org/uniprot/Q9NSI2", "Click")
Q8N5N7	MRPL50	13	0.61241	3175200000	-0.70743025419104	=HYPERLINK("http://www.uniprot.org/uniprot/Q8N5N7", "Click")
Q5SRQ6	CSNK2B	9	0.61229	1788500000	-0.707712973886411	=HYPERLINK("http://www.uniprot.org/uniprot/Q5SRQ6", "Click")
Q8IXM3	MRPL41	7	0.61056	656150000	-0.7117950184313	=HYPERLINK("http://www.uniprot.org/uniprot/Q8IXM3", "Click")
P08574	CYC1	2	0.6104	209610000	-0.712173132714919	=HYPERLINK("http://www.uniprot.org/uniprot/P08574", "Click")
Q9BWJ5	SF3B5	1	0.60862	141740000	-0.716386351526596	=HYPERLINK("http://www.uniprot.org/uniprot/Q9BWJ5", "Click")
Q9NUL7	DDX28	2	0.60834	100900000	-0.71705022645852	=HYPERLINK("http://www.uniprot.org/uniprot/Q9NUL7", "Click")
O15228	GNPAT	2	0.60544	115030000	-0.723944101097417	=HYPERLINK("http://www.uniprot.org/uniprot/O15228", "Click")
O95071	UBR5	14	0.60445	631100000	-0.726305089962921	=HYPERLINK("http://www.uniprot.org/uniprot/O95071", "Click")
P20700	LMNB1	19	0.60266	2420600000	-0.730583782072264	=HYPERLINK("http://www.uniprot.org/uniprot/P20700", "Click")
P21796	VDAC1	3	0.60117	162050000	-0.734155078199825	=HYPERLINK("http://www.uniprot.org/uniprot/P21796", "Click")
O75431	MTX2	1	0.59311	27546000	-0.753628398653314	=HYPERLINK("http://www.uniprot.org/uniprot/O75431", "Click")
P51970	NDUFA8	4	0.59192	444350000	-0.756525890996525	=HYPERLINK("http://www.uniprot.org/uniprot/P51970", "Click")
Q14914	PTGR1	31	0.58899	6827700000	-0.763684955013087	=HYPERLINK("http://www.uniprot.org/uniprot/Q14914", "Click")
P53396	ACLY	3	0.58718	104680000	-0.768125265657548	=HYPERLINK("http://www.uniprot.org/uniprot/P53396", "Click")
P40939	HADHA	11	0.58357	1508500000	-0.777022375380175	=HYPERLINK("http://www.uniprot.org/uniprot/P40939", "Click")
P55209	NAP1L1	12	0.5806	4337200000	-0.784383522922788	=HYPERLINK("http://www.uniprot.org/uniprot/P55209", "Click")
O75533	SF3B1	6	0.58051	261830000	-0.78460717538283	=HYPERLINK("http://www.uniprot.org/uniprot/O75533", "Click")
P55084	HADHB	6	0.57999	473620000	-0.785900068914016	=HYPERLINK("http://www.uniprot.org/uniprot/P55084", "Click")
Q15393	SF3B3	30	0.57786	4279600000	-0.791208086193578	=HYPERLINK("http://www.uniprot.org/uniprot/Q15393", "Click")
O75323	GBAS	1	0.57221	42613000	-0.805383384321085	=HYPERLINK("http://www.uniprot.org/uniprot/O75323", "Click")
Q12899	TRIM26	3	0.57108	97394000	-0.808235234555163	=HYPERLINK("http://www.uniprot.org/uniprot/Q12899", "Click")
P36542	ATP5C1	2	0.57058	127580000	-0.809498916503492	=HYPERLINK("http://www.uniprot.org/uniprot/P36542", "Click")
Q02978	SLC25A11	2	0.57027	265290000	-0.810282955551014	=HYPERLINK("http://www.uniprot.org/uniprot/Q02978", "Click")
O75489	NDUFS3	11	0.56999	1512200000	-0.810991486271321	=HYPERLINK("http://www.uniprot.org/uniprot/O75489", "Click")
Q9P032	NDUFAF4	2	0.5682	192020000	-0.815529263359908	=HYPERLINK("http://www.uniprot.org/uniprot/Q9P032", "Click")
P68400	CSNK2A1	21	0.56814	3443400000	-0.815681615125284	=HYPERLINK("http://www.uniprot.org/uniprot/P68400", "Click")
J3KR35	CCDC12	4	0.56812	372970000	-0.815732402622549	=HYPERLINK("http://www.uniprot.org/uniprot/J3KR35", "Click")
O00217	NDUFS8	2	0.56538	193410000	-0.822707245342535	=HYPERLINK("http://www.uniprot.org/uniprot/O00217", "Click")
H0YIS7	C17orf49	6	0.56531	2059300000	-0.822885877245163	=HYPERLINK("http://www.uniprot.org/uniprot/H0YIS7", "Click")
P16104	H2AFX	11	0.56464	5.575e+09	-0.824596759657087	=HYPERLINK("http://www.uniprot.org/uniprot/P16104", "Click")
Q8N9T8	KRI1	2	0.56212	322170000	-0.83104994856107	=HYPERLINK("http://www.uniprot.org/uniprot/Q8N9T8", "Click")
J3KN00	NDUFA13	4	0.55804	401680000	-0.84155955754015	=HYPERLINK("http://www.uniprot.org/uniprot/J3KN00", "Click")
Q9BRJ2	MRPL45	5	0.55662	356390000	-0.845235347586087	=HYPERLINK("http://www.uniprot.org/uniprot/Q9BRJ2", "Click")
F5H3A1	ATP1A1	4	0.55555	123510000	-0.848011333577494	=HYPERLINK("http://www.uniprot.org/uniprot/F5H3A1", "Click")
Q9BUF5	TUBB6	1	0.55385	64246000	-0.852432792905368	=HYPERLINK("http://www.uniprot.org/uniprot/Q9BUF5", "Click")
Q9BUP3-3	HTATIP	2	0.55216	49136000	-0.856841716001296	=HYPERLINK("http://www.uniprot.org/uniprot/Q9BUP3-3", "Click")
P35637	FUS	41	0.5499	6.0032e+10	-0.862758808288407	=HYPERLINK("http://www.uniprot.org/uniprot/P35637", "Click")
Q15067-2	ACOX	35	0.54971	3886100000	-0.863257370615954	=HYPERLINK("http://www.uniprot.org/uniprot/Q15067-2", "Click")
P49756	RBM25	12	0.54327	906260000	-0.88025871297331	=HYPERLINK("http://www.uniprot.org/uniprot/P49756", "Click")
Q14966	ZNF638	2	0.54262	115820000	-0.881985871135885	=HYPERLINK("http://www.uniprot.org/uniprot/Q14966", "Click")
Q9UPY3	DICER1	1	0.5426	266940000	-0.882039047267583	=HYPERLINK("http://www.uniprot.org/uniprot/Q9UPY3", "Click")
P07437	TUBB	41	0.54257	1.3212e+10	-0.882118815140336	=HYPERLINK("http://www.uniprot.org/uniprot/P07437", "Click")
P42704	LRPPRC	99	0.54055	1.4411e+10	-0.887500023799282	=HYPERLINK("http://www.uniprot.org/uniprot/P42704", "Click")
Q9BUJ2	HNRNPUL1	45	0.54013	1.1702e+10	-0.888621413938233	=HYPERLINK("http://www.uniprot.org/uniprot/Q9BUJ2", "Click")
P82933	MRPS9	14	0.54006	1191600000	-0.888808397067134	=HYPERLINK("http://www.uniprot.org/uniprot/P82933", "Click")
Q9BU61	NDUFAF3	4	0.53975	876900000	-0.889636756639582	=HYPERLINK("http://www.uniprot.org/uniprot/Q9BU61", "Click")
Q3ZCQ8-2	TIMM5	5	0.53843	257380000	-0.893169299267786	=HYPERLINK("http://www.uniprot.org/uniprot/Q3ZCQ8-2", "Click")
P04350	TUBB4A	8	0.53754	911970000	-0.895555980828102	=HYPERLINK("http://www.uniprot.org/uniprot/P04350", "Click")
B4DT67	SPATS2L	7	0.53484	495890000	-0.902820728103001	=HYPERLINK("http://www.uniprot.org/uniprot/B4DT67", "Click")
B4DRT2	MRPS27	42	0.5317	1.2843e+10	-0.911315628466609	=HYPERLINK("http://www.uniprot.org/uniprot/B4DRT2", "Click")
P01605	P01605	5	0.53098	973280000	-0.913270573677556	=HYPERLINK("http://www.uniprot.org/uniprot/P01605", "Click")
Q9HAC7	C7orf10	4	0.5295	321250000	-0.917297410669751	=HYPERLINK("http://www.uniprot.org/uniprot/Q9HAC7", "Click")
C9JJ19	MRPS34	26	0.52845	4606800000	-0.92016111933333	=HYPERLINK("http://www.uniprot.org/uniprot/C9JJ19", "Click")
Q96A98	PTH2	1	0.52428	179400000	-0.931590583271438	=HYPERLINK("http://www.uniprot.org/uniprot/Q96A98", "Click")
Q16891	IMMT	3	0.5223	300930000	-0.937049391177192	=HYPERLINK("http://www.uniprot.org/uniprot/Q16891", "Click")
P98179	RBM3	26	0.52042	2.4465e+10	-0.942251688276743	=HYPERLINK("http://www.uniprot.org/uniprot/P98179", "Click")
P82932	MRPS6	15	0.51866	1927100000	-0.947138984154285	=HYPERLINK("http://www.uniprot.org/uniprot/P82932", "Click")
Q13435	SF3B2	11	0.51865	1641200000	-0.947166800237055	=HYPERLINK("http://www.uniprot.org/uniprot/Q13435", "Click")
Q9Y399	MRPS2	6	0.51754	940400000	-0.95025772392468	=HYPERLINK("http://www.uniprot.org/uniprot/Q9Y399", "Click")
P30049	ATP5D	1	0.51279	42848000	-0.963559966883671	=HYPERLINK("http://www.uniprot.org/uniprot/P30049", "Click")
P12236	SLC25A6	2	0.5099	161870000	-0.97171375692089	=HYPERLINK("http://www.uniprot.org/uniprot/P12236", "Click")
Q15459	SF3A1	5	0.50898	550610000	-0.974319127128056	=HYPERLINK("http://www.uniprot.org/uniprot/Q15459", "Click")
B4DR52	HIST2H2BF	22	0.50695	8719600000	-0.980084632292314	=HYPERLINK("http://www.uniprot.org/uniprot/B4DR52", "Click")
P22830-2	FEC	33	0.50458	7534100000	-0.98684507143611	=HYPERLINK("http://www.uniprot.org/uniprot/P22830-2", "Click")
Q9Y2Q9	MRPS28	17	0.50079	4126400000	-0.997722340712777	=HYPERLINK("http://www.uniprot.org/uniprot/Q9Y2Q9", "Click")
P51398	DAP3	17	0.4988	1727100000	-1.00346662971978	=HYPERLINK("http://www.uniprot.org/uniprot/P51398", "Click")
Q6P6C2-1	ALKBH	5	0.49874	354540000	-1.00364018005873	=HYPERLINK("http://www.uniprot.org/uniprot/Q6P6C2-1", "Click")
Q9Y5J7	TIMM9	7	0.49751	844540000	-1.00720257062722	=HYPERLINK("http://www.uniprot.org/uniprot/Q9Y5J7", "Click")
Q9BYN8	MRPS26	24	0.4938	4506100000	-1.01800125840667	=HYPERLINK("http://www.uniprot.org/uniprot/Q9BYN8", "Click")
Q00587	CDC42EP1	1	0.48965	63296000	-1.03017721032709	=HYPERLINK("http://www.uniprot.org/uniprot/Q00587", "Click")
Q01844-5	EWSR	18	0.48857	2.9781e+10	-1.03336281535915	=HYPERLINK("http://www.uniprot.org/uniprot/Q01844-5", "Click")
P04406	GAPDH	2	0.48494	135430000	-1.04412183636538	=HYPERLINK("http://www.uniprot.org/uniprot/P04406", "Click")
J3KPP4	LUC7L3	13	0.48363	1196700000	-1.04802435586521	=HYPERLINK("http://www.uniprot.org/uniprot/J3KPP4", "Click")
P06314	P06314	4	0.4819	843990000	-1.05319429380946	=HYPERLINK("http://www.uniprot.org/uniprot/P06314", "Click")
Q00325-2	SLC25A	18	0.48172	2928700000	-1.05373327205894	=HYPERLINK("http://www.uniprot.org/uniprot/Q00325-2", "Click")
P82663	MRPS25	10	0.48073	2012300000	-1.0567012570851	=HYPERLINK("http://www.uniprot.org/uniprot/P82663", "Click")
Q9Y3D3	MRPS16	12	0.48055	1123100000	-1.05724154734474	=HYPERLINK("http://www.uniprot.org/uniprot/Q9Y3D3", "Click")
Q9Y241-2	HIGD1	2	0.48031	45972000	-1.0579622492514	=HYPERLINK("http://www.uniprot.org/uniprot/Q9Y241-2", "Click")
Q9NRG9	AAAS	4	0.47771	128850000	-1.06579301753515	=HYPERLINK("http://www.uniprot.org/uniprot/Q9NRG9", "Click")
Q92804	TAF15	6	0.47766	1018900000	-1.06594402657272	=HYPERLINK("http://www.uniprot.org/uniprot/Q92804", "Click")
O75306	NDUFS2	13	0.47146	1570700000	-1.08479272112297	=HYPERLINK("http://www.uniprot.org/uniprot/O75306", "Click")
P43304	GPD2	4	0.47114	170010000	-1.08577227221743	=HYPERLINK("http://www.uniprot.org/uniprot/P43304", "Click")
P04908	HIST1H2AB	1	0.46511	656830000	-1.10435613632925	=HYPERLINK("http://www.uniprot.org/uniprot/P04908", "Click")
Q9Y3D5	MRPS18C	9	0.46458	1167700000	-1.10600104690053	=HYPERLINK("http://www.uniprot.org/uniprot/Q9Y3D5", "Click")
Q9Y3D9	MRPS23	22	0.46322	9210900000	-1.11023055037301	=HYPERLINK("http://www.uniprot.org/uniprot/Q9Y3D9", "Click")
G3V2S9	SLIRP	21	0.46221	6984900000	-1.11337962176649	=HYPERLINK("http://www.uniprot.org/uniprot/G3V2S9", "Click")
Q86V81	ALYREF	56	0.46054	4.5803e+10	-1.11860162848287	=HYPERLINK("http://www.uniprot.org/uniprot/Q86V81", "Click")
Q8N4Q0	ZADH2	29	0.45934	8931300000	-1.12236567386079	=HYPERLINK("http://www.uniprot.org/uniprot/Q8N4Q0", "Click")
O75110	ATP9A	1	0.45887	685080000	-1.12384260556146	=HYPERLINK("http://www.uniprot.org/uniprot/O75110", "Click")
P36873-2	PPP1C	4	0.45796	1459900000	-1.12670650163452	=HYPERLINK("http://www.uniprot.org/uniprot/P36873-2", "Click")
P82912	MRPS11	6	0.45715	1247600000	-1.12926047501106	=HYPERLINK("http://www.uniprot.org/uniprot/P82912", "Click")
Q12874	SF3A3	9	0.45686	1268600000	-1.13017596078451	=HYPERLINK("http://www.uniprot.org/uniprot/Q12874", "Click")
Q86UK7	ZNF598	3	0.45646	170790000	-1.13143965380175	=HYPERLINK("http://www.uniprot.org/uniprot/Q86UK7", "Click")
P82650	MRPS22	54	0.45546	1.8669e+10	-1.13460373753535	=HYPERLINK("http://www.uniprot.org/uniprot/P82650", "Click")
P82664	MRPS10	19	0.45276	4061800000	-1.14318158890555	=HYPERLINK("http://www.uniprot.org/uniprot/P82664", "Click")
E9PB61	ALYREF	1	0.45186	201290000	-1.1460522439103	=HYPERLINK("http://www.uniprot.org/uniprot/E9PB61", "Click")
P62072	TIMM10	7	0.44696	1814300000	-1.16178236948278	=HYPERLINK("http://www.uniprot.org/uniprot/P62072", "Click")
Q01081	U2AF1	11	0.44398	1847900000	-1.17143340603878	=HYPERLINK("http://www.uniprot.org/uniprot/Q01081", "Click")
Q8WYQ5	DGCR8	2	0.44191	183180000	-1.17817551661622	=HYPERLINK("http://www.uniprot.org/uniprot/Q8WYQ5", "Click")
Q9BYD2	MRPL9	1	0.43973	43627000	-1.18531013301044	=HYPERLINK("http://www.uniprot.org/uniprot/Q9BYD2", "Click")
I3L0E3	MRPS17	2	0.43854	1.307e+09	-1.18921965547906	=HYPERLINK("http://www.uniprot.org/uniprot/I3L0E3", "Click")
Q9Y676	MRPS18B	7	0.43673	1024100000	-1.19518645828566	=HYPERLINK("http://www.uniprot.org/uniprot/Q9Y676", "Click")
Q96EY7	PTCD3	42	0.43321	6916800000	-1.20686154911588	=HYPERLINK("http://www.uniprot.org/uniprot/Q96EY7", "Click")
P05141	SLC25A5	28	0.43131	6.767e+09	-1.21320292928292	=HYPERLINK("http://www.uniprot.org/uniprot/P05141", "Click")
P82675	MRPS5	10	0.43073	1332400000	-1.21514428525244	=HYPERLINK("http://www.uniprot.org/uniprot/P82675", "Click")
Q96H55	MYO19	2	0.43008	19180000	-1.21732305165805	=HYPERLINK("http://www.uniprot.org/uniprot/Q96H55", "Click")
Q92665	MRPS31	32	0.42141	6048100000	-1.24670354537563	=HYPERLINK("http://www.uniprot.org/uniprot/Q92665", "Click")
P53621-2	COP	3	0.42019	56032000	-1.25088626681757	=HYPERLINK("http://www.uniprot.org/uniprot/P53621-2", "Click")
P15924	DSP	4	0.42012	513410000	-1.25112662728715	=HYPERLINK("http://www.uniprot.org/uniprot/P15924", "Click")
P82673	MRPS35	34	0.41635	6276100000	-1.26413127092642	=HYPERLINK("http://www.uniprot.org/uniprot/P82673", "Click")
Q53FA7	TP53I3	6	0.40402	790640000	-1.30750138313149	=HYPERLINK("http://www.uniprot.org/uniprot/Q53FA7", "Click")
Q9Y6C9	MTCH2	1	0.40343	28455000	-1.30960972476407	=HYPERLINK("http://www.uniprot.org/uniprot/Q9Y6C9", "Click")
Q02413	DSG1	2	0.40157	219970000	-1.31627660066808	=HYPERLINK("http://www.uniprot.org/uniprot/Q02413", "Click")
P82921	MRPS21	2	0.39947	489990000	-1.32384093335206	=HYPERLINK("http://www.uniprot.org/uniprot/P82921", "Click")
Q9NVI7	ATAD3A	29	0.39842	3.473e+09	-1.32763802484935	=HYPERLINK("http://www.uniprot.org/uniprot/Q9NVI7", "Click")
Q16718	NDUFA5	10	0.39559	1804600000	-1.33792213778112	=HYPERLINK("http://www.uniprot.org/uniprot/Q16718", "Click")
O15020	SPTBN2	1	0.39426	21811000	-1.34278074692942	=HYPERLINK("http://www.uniprot.org/uniprot/O15020", "Click")
Q5T9A4	ATAD3B	2	0.39349	102380000	-1.34560112277271	=HYPERLINK("http://www.uniprot.org/uniprot/Q5T9A4", "Click")
B7Z6Z4	MYL6	15	0.38887	2533200000	-1.36264015484568	=HYPERLINK("http://www.uniprot.org/uniprot/B7Z6Z4", "Click")
Q9BRT2	MNF1	2	0.38559	286050000	-1.37486045809512	=HYPERLINK("http://www.uniprot.org/uniprot/Q9BRT2", "Click")
P35908	KRT2	43	0.38212	2.0344e+10	-1.38790232516445	=HYPERLINK("http://www.uniprot.org/uniprot/P35908", "Click")
Q9BV79	MECR	7	0.37655	913880000	-1.40908664974409	=HYPERLINK("http://www.uniprot.org/uniprot/Q9BV79", "Click")
Q8N2K0-2	ABHD1	1	0.37363	38976000	-1.42031779638797	=HYPERLINK("http://www.uniprot.org/uniprot/Q8N2K0-2", "Click")
J3QLS3	MRPS7	7	0.37074	1642600000	-1.43152031561265	=HYPERLINK("http://www.uniprot.org/uniprot/J3QLS3", "Click")
P82914	MRPS15	8	0.36768	970200000	-1.4434773917907	=HYPERLINK("http://www.uniprot.org/uniprot/P82914", "Click")
Q9Y291	MRPS33	3	0.36644	466490000	-1.4483511005904	=HYPERLINK("http://www.uniprot.org/uniprot/Q9Y291", "Click")
P26368	U2AF2	28	0.36296	1.0655e+10	-1.46211753008607	=HYPERLINK("http://www.uniprot.org/uniprot/P26368", "Click")
O60783	MRPS14	5	0.36126	495110000	-1.46889057163188	=HYPERLINK("http://www.uniprot.org/uniprot/O60783", "Click")
P54819	AK2	1	0.35967	34338000	-1.47525426528952	=HYPERLINK("http://www.uniprot.org/uniprot/P54819", "Click")
Q8WXA9-2	SREK	2	0.35813	75826000	-1.48144471881929	=HYPERLINK("http://www.uniprot.org/uniprot/Q8WXA9-2", "Click")
Q15233	NONO	55	0.34818	1.5176e+10	-1.5220947601623	=HYPERLINK("http://www.uniprot.org/uniprot/Q15233", "Click")
Q05519	SRSF11	10	0.34607	1.412e+09	-1.53086421182703	=HYPERLINK("http://www.uniprot.org/uniprot/Q05519", "Click")
P62136	PPP1CA	27	0.34505	5916700000	-1.53512266190846	=HYPERLINK("http://www.uniprot.org/uniprot/P62136", "Click")
Q9UHX1-6	PUF6	44	0.34002	9372200000	-1.55630848660613	=HYPERLINK("http://www.uniprot.org/uniprot/Q9UHX1-6", "Click")
P23246	SFPQ	33	0.3383	9798300000	-1.56362491775546	=HYPERLINK("http://www.uniprot.org/uniprot/P23246", "Click")
M0QXB4	COPE	6	0.33817	461100000	-1.56417941494713	=HYPERLINK("http://www.uniprot.org/uniprot/M0QXB4", "Click")
O43719	HTATSF1	3	0.33008	227520000	-1.59911236855033	=HYPERLINK("http://www.uniprot.org/uniprot/O43719", "Click")
Q9UH99-2	SUN	7	0.32985	269170000	-1.60011798997333	=HYPERLINK("http://www.uniprot.org/uniprot/Q9UH99-2", "Click")
B4E040	RALB	1	0.32368	45540000	-1.62735986987853	=HYPERLINK("http://www.uniprot.org/uniprot/B4E040", "Click")
Q9Y4C8	RBM19	1	0.32075	40626000	-1.6404788295724	=HYPERLINK("http://www.uniprot.org/uniprot/Q9Y4C8", "Click")
P01781	P01781	5	0.32053	4.9205e+10	-1.64146870270566	=HYPERLINK("http://www.uniprot.org/uniprot/P01781", "Click")
O60573	EIF4E2	24	0.31484	5594800000	-1.66730924992624	=HYPERLINK("http://www.uniprot.org/uniprot/O60573", "Click")
O75955	FLOT1	3	0.31144	149360000	-1.68297384508953	=HYPERLINK("http://www.uniprot.org/uniprot/O75955", "Click")
P14923	JUP	3	0.30763	410470000	-1.70073189347062	=HYPERLINK("http://www.uniprot.org/uniprot/P14923", "Click")
Q9BY77	POLDIP3	42	0.30517	1.3723e+10	-1.71231495112428	=HYPERLINK("http://www.uniprot.org/uniprot/Q9BY77", "Click")
Q01105	SET	34	0.30073	1.8996e+10	-1.73345930049601	=HYPERLINK("http://www.uniprot.org/uniprot/Q01105", "Click")
Q9NZT1	CALML5	1	0.30027	160550000	-1.73566775257056	=HYPERLINK("http://www.uniprot.org/uniprot/Q9NZT1", "Click")
Q9BZF1	OSBPL8	2	0.29333	62581000	-1.76940346621356	=HYPERLINK("http://www.uniprot.org/uniprot/Q9BZF1", "Click")
P62805	HIST1H4A	6	0.28832	1484700000	-1.79425717862327	=HYPERLINK("http://www.uniprot.org/uniprot/P62805", "Click")
B1AK88	CAPZB	1	0.28582	111300000	-1.8068212236206	=HYPERLINK("http://www.uniprot.org/uniprot/B1AK88", "Click")
G3V1L9	TJP1	1	0.28244	22965000	-1.82398367300962	=HYPERLINK("http://www.uniprot.org/uniprot/G3V1L9", "Click")
Q6Y7W6	GIGYF2	92	0.27659	2.9828e+10	-1.85417909751394	=HYPERLINK("http://www.uniprot.org/uniprot/Q6Y7W6", "Click")
Q13576	IQGAP2	1	0.27073	14849000	-1.88507333126086	=HYPERLINK("http://www.uniprot.org/uniprot/Q13576", "Click")
P21953	BCKDHB	2	0.26956	1640300000	-1.89132166395755	=HYPERLINK("http://www.uniprot.org/uniprot/P21953", "Click")
P35579	MYH9	1	0.26755	21932000	-1.90211956594809	=HYPERLINK("http://www.uniprot.org/uniprot/P35579", "Click")
Q71DI3	HIST2H3A	11	0.26359	2605800000	-1.92363245604393	=HYPERLINK("http://www.uniprot.org/uniprot/Q71DI3", "Click")
Q13085-4	ACAC	2	0.26142	2693400000	-1.93555857580049	=HYPERLINK("http://www.uniprot.org/uniprot/Q13085-4", "Click")
Q96TC7	RMDN3	6	0.24705	290890000	-2.01712503910194	=HYPERLINK("http://www.uniprot.org/uniprot/Q96TC7", "Click")
P81408	FAM189B	2	0.24603	206270000	-2.02309385163031	=HYPERLINK("http://www.uniprot.org/uniprot/P81408", "Click")
Q14978-2	NOLC	2	0.23872	54821000	-2.06660865418157	=HYPERLINK("http://www.uniprot.org/uniprot/Q14978-2", "Click")
G3XA88	OS9	1	0.23631	9.09e+09	-2.08124741333206	=HYPERLINK("http://www.uniprot.org/uniprot/G3XA88", "Click")
Q96CU9	FOXRED1	2	0.22934	403730000	-2.12444009248138	=HYPERLINK("http://www.uniprot.org/uniprot/Q96CU9", "Click")
Q53H12	AGK	7	0.2289	1145900000	-2.12721063199376	=HYPERLINK("http://www.uniprot.org/uniprot/Q53H12", "Click")
P68032	ACTC1	9	0.22716	1.1163e+10	-2.13821927801195	=HYPERLINK("http://www.uniprot.org/uniprot/P68032", "Click")
O00161	SNAP23	5	0.2158	763500000	-2.21223323006143	=HYPERLINK("http://www.uniprot.org/uniprot/O00161", "Click")
P04637	TP53	2	0.21525	76513000	-2.21591485726524	=HYPERLINK("http://www.uniprot.org/uniprot/P04637", "Click")
Q9UM54	MYO6	4	0.21475	387990000	-2.21926996352362	=HYPERLINK("http://www.uniprot.org/uniprot/Q9UM54", "Click")
H0Y7A7	CALM2	22	0.21128	6.606e+09	-2.24277188826972	=HYPERLINK("http://www.uniprot.org/uniprot/H0Y7A7", "Click")
P07948	LYN	11	0.19943	887070000	-2.32604564605536	=HYPERLINK("http://www.uniprot.org/uniprot/P07948", "Click")
J3QRS3	MYL12A	2	0.1843	156010000	-2.43987202391874	=HYPERLINK("http://www.uniprot.org/uniprot/J3QRS3", "Click")
Q9NYL9	TMOD3	7	0.18356	408740000	-2.44567638302454	=HYPERLINK("http://www.uniprot.org/uniprot/Q9NYL9", "Click")
Q15388	TOMM20	6	0.18124	539220000	-2.46402669892342	=HYPERLINK("http://www.uniprot.org/uniprot/Q15388", "Click")
Q13232	NME3	29	0.16661	4.537e+09	-2.58545310044174	=HYPERLINK("http://www.uniprot.org/uniprot/Q13232", "Click")
O75531	BANF1	8	0.16563	1470300000	-2.59396408792372	=HYPERLINK("http://www.uniprot.org/uniprot/O75531", "Click")
E9PK25	CFL1	7	0.16518	1292900000	-2.59788907912009	=HYPERLINK("http://www.uniprot.org/uniprot/E9PK25", "Click")
A1L390	PLEKHG3	1	0.15648	67370000	-2.67594981948458	=HYPERLINK("http://www.uniprot.org/uniprot/A1L390", "Click")
H0Y368	DPM1	2	0.15472	171130000	-2.69226839495997	=HYPERLINK("http://www.uniprot.org/uniprot/H0Y368", "Click")
Q14126	DSG2	8	0.14901	1241200000	-2.74651894227842	=HYPERLINK("http://www.uniprot.org/uniprot/Q14126", "Click")
O00159	MYO1C	45	0.1389	5252400000	-2.84788149556806	=HYPERLINK("http://www.uniprot.org/uniprot/O00159", "Click")
Q4TT34	NME4	77	0.13393	4.5571e+10	-2.90044893778406	=HYPERLINK("http://www.uniprot.org/uniprot/Q4TT34", "Click")
P35580-4	MYH1	38	0.13162	3379600000	-2.92554936790772	=HYPERLINK("http://www.uniprot.org/uniprot/P35580-4", "Click")
Q08554	DSC1	2	0.13053	164890000	-2.93754667217513	=HYPERLINK("http://www.uniprot.org/uniprot/Q08554", "Click")
O94832	MYO1D	12	0.13013	9.78e+08	-2.94197449745973	=HYPERLINK("http://www.uniprot.org/uniprot/O94832", "Click")
O43795	MYO1B	58	0.12905	9685900000	-2.95399795345548	=HYPERLINK("http://www.uniprot.org/uniprot/O43795", "Click")
J3QRU1	YES1	5	0.12002	266590000	-3.05865325991529	=HYPERLINK("http://www.uniprot.org/uniprot/J3QRU1", "Click")
A8MV58	DBN1	13	0.11784	8769200000	-3.08509875940096	=HYPERLINK("http://www.uniprot.org/uniprot/A8MV58", "Click")
J3KN10	PI4KA	4	0.11602	50325000	-3.10755457045091	=HYPERLINK("http://www.uniprot.org/uniprot/J3KN10", "Click")
P29992	GNA11	1	0.11175	16149000	-3.16165326347877	=HYPERLINK("http://www.uniprot.org/uniprot/P29992", "Click")
Q9H2C0	GAN	1	0.11134	30511000	-3.16695610657098	=HYPERLINK("http://www.uniprot.org/uniprot/Q9H2C0", "Click")
Q09666	AHNAK	6	0.10924	663560000	-3.19442687567153	=HYPERLINK("http://www.uniprot.org/uniprot/Q09666", "Click")
P52907	CAPZA1	7	0.10692	865490000	-3.22539635219373	=HYPERLINK("http://www.uniprot.org/uniprot/P52907", "Click")
B3KSQ1	TECR	1	0.10657	22842000	-3.23012672566969	=HYPERLINK("http://www.uniprot.org/uniprot/B3KSQ1", "Click")
Q15149	PLEC	83	0.10567	9.947e+09	-3.24236224507709	=HYPERLINK("http://www.uniprot.org/uniprot/Q15149", "Click")
O14974	PPP1R12A	4	0.098246	257490000	-3.34745751927512	=HYPERLINK("http://www.uniprot.org/uniprot/O14974", "Click")
Q9BQI0-2	AIF1	1	0.096784	156490000	-3.36908762397486	=HYPERLINK("http://www.uniprot.org/uniprot/Q9BQI0-2", "Click")
P06753-2	TPM	6	0.09616	821560000	-3.37841929372563	=HYPERLINK("http://www.uniprot.org/uniprot/P06753-2", "Click")
P05783	KRT18	25	0.090325	2173400000	-3.46873084011701	=HYPERLINK("http://www.uniprot.org/uniprot/P05783", "Click")
Q5F1R6-2	DNAJC2	1	0.088675	330280000	-3.49532876461426	=HYPERLINK("http://www.uniprot.org/uniprot/Q5F1R6-2", "Click")
Q01082	SPTBN1	161	0.081502	3.1296e+10	-3.61702072730612	=HYPERLINK("http://www.uniprot.org/uniprot/Q01082", "Click")
O75369-8	FLN	14	0.079413	1646900000	-3.65448099222592	=HYPERLINK("http://www.uniprot.org/uniprot/O75369-8", "Click")
Q14571	ITPR2	1	0.079291	151620000	-3.65669906901868	=HYPERLINK("http://www.uniprot.org/uniprot/Q14571", "Click")
P62873	GNB1	11	0.078703	3734300000	-3.66743756036175	=HYPERLINK("http://www.uniprot.org/uniprot/P62873", "Click")
P06241	FYN	3	0.077874	55147000	-3.68271445753605	=HYPERLINK("http://www.uniprot.org/uniprot/P06241", "Click")
Q96SB3	PPP1R9B	25	0.077677	7752200000	-3.6863687069463	=HYPERLINK("http://www.uniprot.org/uniprot/Q96SB3", "Click")
A7MAP1	CORO1C	26	0.074347	6.866e+09	-3.74958166097979	=HYPERLINK("http://www.uniprot.org/uniprot/A7MAP1", "Click")
Q13813	SPTAN1	250	0.072403	6.4977e+10	-3.7878067135235	=HYPERLINK("http://www.uniprot.org/uniprot/Q13813", "Click")
P07196	NEFL	38	0.072018	6420800000	-3.79549865453626	=HYPERLINK("http://www.uniprot.org/uniprot/P07196", "Click")
Q9UHB6-4	LIMA	69	0.071877	2.8927e+10	-3.79832599483121	=HYPERLINK("http://www.uniprot.org/uniprot/Q9UHB6-4", "Click")
H0Y2S9	MPRIP	4	0.069682	357870000	-3.8430701572749	=HYPERLINK("http://www.uniprot.org/uniprot/H0Y2S9", "Click")
E7EMK3	FLOT2	2	0.069552	140640000	-3.84576418904609	=HYPERLINK("http://www.uniprot.org/uniprot/E7EMK3", "Click")
P62879	GNB2	4	0.06236	843590000	-4.00323526173903	=HYPERLINK("http://www.uniprot.org/uniprot/P62879", "Click")
O43707	ACTN4	56	0.061489	8712500000	-4.02352784541806	=HYPERLINK("http://www.uniprot.org/uniprot/O43707", "Click")
P28290	SSFA2	9	0.058385	682020000	-4.09825842349912	=HYPERLINK("http://www.uniprot.org/uniprot/P28290", "Click")
P63261	ACTG1	149	0.043095	2.3051e+11	-4.53633569618313	=HYPERLINK("http://www.uniprot.org/uniprot/P63261", "Click")
P07355-2	ANXA	3	0.04145	284210000	-4.5924840880537	=HYPERLINK("http://www.uniprot.org/uniprot/P07355-2", "Click")
P08670	VIM	179	0.036082	1.5883e+11	-4.79257688138895	=HYPERLINK("http://www.uniprot.org/uniprot/P08670", "Click")
Q9Y448	KNSTRN	1	0.032792	404620000	-4.93051229468939	=HYPERLINK("http://www.uniprot.org/uniprot/Q9Y448", "Click")
P04899-4	GNAI	8	0.030591	2229700000	-5.03074892134019	=HYPERLINK("http://www.uniprot.org/uniprot/P04899-4", "Click")
O00541	PES1	15	1.0002	1789400000	0.000288510158123553	=HYPERLINK("http://www.uniprot.org/uniprot/O00541", "Click")
B4DR87	PLOD1	3	1.0009	171880000	0.00129784159564679	=HYPERLINK("http://www.uniprot.org/uniprot/B4DR87", "Click")
Q13595	TRA2A	4	1.0012	382470000	0.00173019613888261	=HYPERLINK("http://www.uniprot.org/uniprot/Q13595", "Click")
Q9BVP2	GNL3	46	1.0016	1.6522e+10	0.00230646738316901	=HYPERLINK("http://www.uniprot.org/uniprot/Q9BVP2", "Click")
Q15366-3	PCBP	11	1.002	3054200000	0.00288250853312136	=HYPERLINK("http://www.uniprot.org/uniprot/Q15366-3", "Click")
Q9BRT6	LLPH	6	1.0022	1334700000	0.00317044288012818	=HYPERLINK("http://www.uniprot.org/uniprot/Q9BRT6", "Click")
Q9Y230	RUVBL2	21	1.0025	3143400000	0.00360223668019553	=HYPERLINK("http://www.uniprot.org/uniprot/Q9Y230", "Click")
O43143	DHX15	25	1.0046	2837100000	0.00662118012237996	=HYPERLINK("http://www.uniprot.org/uniprot/O43143", "Click")
K7ELC2	RPS15	77	1.0049	3.1098e+10	0.00705194251649002	=HYPERLINK("http://www.uniprot.org/uniprot/K7ELC2", "Click")
Q86TN4-4	TRPT	2	1.0071	133150000	0.0102069428692571	=HYPERLINK("http://www.uniprot.org/uniprot/Q86TN4-4", "Click")
Q96A33	CCDC47	6	1.009	291160000	0.01292617444427	=HYPERLINK("http://www.uniprot.org/uniprot/Q96A33", "Click")
Q6UXN9	WDR82	2	1.0091	118660000	0.0130691500195213	=HYPERLINK("http://www.uniprot.org/uniprot/Q6UXN9", "Click")
Q5VTE6	ANGEL2	1	1.0094	14586000	0.0134979917489773	=HYPERLINK("http://www.uniprot.org/uniprot/Q5VTE6", "Click")
P62847-4	RPS2	20	1.0102	1.9645e+10	0.0146409468817532	=HYPERLINK("http://www.uniprot.org/uniprot/P62847-4", "Click")
P50990	CCT8	2	1.0106	115550000	0.0152120850685033	=HYPERLINK("http://www.uniprot.org/uniprot/P50990", "Click")
E9PRG8	C11orf48	8	1.0114	1.633e+09	0.0163536835778348	=HYPERLINK("http://www.uniprot.org/uniprot/E9PRG8", "Click")
Q92526	CCT6B	1	1.0119	65711000	0.0170667241898334	=HYPERLINK("http://www.uniprot.org/uniprot/Q92526", "Click")
Q6PCB5	RSBN1L	3	1.0119	234580000	0.0170667241898334	=HYPERLINK("http://www.uniprot.org/uniprot/Q6PCB5", "Click")
Q9BPW8	NIPSNAP1	4	1.0128	386400000	0.0183493098788918	=HYPERLINK("http://www.uniprot.org/uniprot/Q9BPW8", "Click")
Q03426	MVK	3	1.0137	387360000	0.0196307563355084	=HYPERLINK("http://www.uniprot.org/uniprot/Q03426", "Click")
P62854	RPS26	27	1.0152	1.1354e+10	0.0217639742916567	=HYPERLINK("http://www.uniprot.org/uniprot/P62854", "Click")
P62995	TRA2B	10	1.0153	1330200000	0.0219060767336222	=HYPERLINK("http://www.uniprot.org/uniprot/P62995", "Click")
F8W6H6	MYO5A	8	1.0158	475820000	0.0226163790673486	=HYPERLINK("http://www.uniprot.org/uniprot/F8W6H6", "Click")
Q14241	TCEB3	1	1.0166	61801000	0.023752135898995	=HYPERLINK("http://www.uniprot.org/uniprot/Q14241", "Click")
O60506	SYNCRIP	52	1.0191	1.7663e+10	0.0272956240509075	=HYPERLINK("http://www.uniprot.org/uniprot/O60506", "Click")
Q9P2D3	HEATR5B	1	1.0194	432560000	0.0277202583559274	=HYPERLINK("http://www.uniprot.org/uniprot/Q9P2D3", "Click")
P62266	RPS23	21	1.0198	2.9431e+10	0.02828624307911	=HYPERLINK("http://www.uniprot.org/uniprot/P62266", "Click")
Q96MD7-1	C9orf8	1	1.02	42980000	0.0285691521967709	=HYPERLINK("http://www.uniprot.org/uniprot/Q96MD7-1", "Click")
O43172	PRPF4	39	1.0203	7.345e+09	0.0289934118795487	=HYPERLINK("http://www.uniprot.org/uniprot/O43172", "Click")
P62888	RPL30	28	1.0221	2.7666e+10	0.0315363532680532	=HYPERLINK("http://www.uniprot.org/uniprot/P62888", "Click")
P52292	KPNA2	22	1.0233	3692400000	0.033229160785111	=HYPERLINK("http://www.uniprot.org/uniprot/P52292", "Click")
E9PR30	FAU	11	1.0244	1.3854e+10	0.034779158048019	=HYPERLINK("http://www.uniprot.org/uniprot/E9PR30", "Click")
P62081	RPS7	63	1.0244	9.2771e+10	0.034779158048019	=HYPERLINK("http://www.uniprot.org/uniprot/P62081", "Click")
Q14152	EIF3A	130	1.0246	4.4426e+10	0.0350607969051143	=HYPERLINK("http://www.uniprot.org/uniprot/Q14152", "Click")
Q15029	EFTUD2	42	1.0255	7034600000	0.036327491817765	=HYPERLINK("http://www.uniprot.org/uniprot/Q15029", "Click")
P62263	RPS14	34	1.0261	4.8994e+10	0.0371713376446435	=HYPERLINK("http://www.uniprot.org/uniprot/P62263", "Click")
Q13823	GNL2	23	1.0269	6853400000	0.0382956981815445	=HYPERLINK("http://www.uniprot.org/uniprot/Q13823", "Click")
Q9Y265	RUVBL1	31	1.0281	4.53e+09	0.0399805976908813	=HYPERLINK("http://www.uniprot.org/uniprot/Q9Y265", "Click")
B4DVB8	ELAVL1	24	1.0286	6666200000	0.0406820588030078	=HYPERLINK("http://www.uniprot.org/uniprot/B4DVB8", "Click")
P62269	RPS18	46	1.03	7.0022e+10	0.0426443374084937	=HYPERLINK("http://www.uniprot.org/uniprot/P62269", "Click")
Q08211	DHX9	144	1.0313	5.4615e+10	0.044464066513246	=HYPERLINK("http://www.uniprot.org/uniprot/Q08211", "Click")
Q07021	C1QBP	17	1.0338	5270200000	0.047957107396655	=HYPERLINK("http://www.uniprot.org/uniprot/Q07021", "Click")
Q9NRR4	DROSHA	1	1.0358	21015000	0.050745463581399	=HYPERLINK("http://www.uniprot.org/uniprot/Q9NRR4", "Click")
Q96DH6-2	MSI	10	1.0377	1175100000	0.0533894195446349	=HYPERLINK("http://www.uniprot.org/uniprot/Q96DH6-2", "Click")
Q9NV31	IMP3	1	1.0377	68143000	0.0533894195446349	=HYPERLINK("http://www.uniprot.org/uniprot/Q9NV31", "Click")
P62753	RPS6	71	1.0398	7.8539e+10	0.0563060603318765	=HYPERLINK("http://www.uniprot.org/uniprot/P62753", "Click")
Q13347	EIF3I	51	1.0407	2.9431e+10	0.057554246458089	=HYPERLINK("http://www.uniprot.org/uniprot/Q13347", "Click")
Q9H5H4	ZNF768	2	1.0411	127860000	0.058108649401174	=HYPERLINK("http://www.uniprot.org/uniprot/Q9H5H4", "Click")
Q9P0L0-2	VAP	11	1.0422	1478400000	0.0596321598820996	=HYPERLINK("http://www.uniprot.org/uniprot/Q9P0L0-2", "Click")
Q13310-3	PABPC	54	1.0424	3.2171e+10	0.0599089890186851	=HYPERLINK("http://www.uniprot.org/uniprot/Q13310-3", "Click")
Q9Y305-4	ACOT	14	1.0437	1.347e+09	0.0617070847915972	=HYPERLINK("http://www.uniprot.org/uniprot/Q9Y305-4", "Click")
Q16626	MEA1	5	1.0446	1.546e+09	0.0629506088228079	=HYPERLINK("http://www.uniprot.org/uniprot/Q16626", "Click")
P0CG22	DHRS4L1	2	1.0448	352640000	0.0632268019969813	=HYPERLINK("http://www.uniprot.org/uniprot/P0CG22", "Click")
P62241	RPS8	54	1.0457	8.0885e+10	0.0644690173684425	=HYPERLINK("http://www.uniprot.org/uniprot/P62241", "Click")
P46779	RPL28	32	1.046	4.2419e+10	0.0648828515848544	=HYPERLINK("http://www.uniprot.org/uniprot/P46779", "Click")
P60228	EIF3E	45	1.046	1.5492e+10	0.0648828515848544	=HYPERLINK("http://www.uniprot.org/uniprot/P60228", "Click")
Q96BT3	CENPT	1	1.0469	1037500000	0.0661236424652936	=HYPERLINK("http://www.uniprot.org/uniprot/Q96BT3", "Click")
O14730	RIOK3	3	1.0479	94843000	0.0675010485665715	=HYPERLINK("http://www.uniprot.org/uniprot/O14730", "Click")
P18077	RPL35A	41	1.0497	5.3575e+10	0.0699770704115563	=HYPERLINK("http://www.uniprot.org/uniprot/P18077", "Click")
P62277	RPS13	43	1.0506	2.6831e+10	0.0712134896052646	=HYPERLINK("http://www.uniprot.org/uniprot/P62277", "Click")
O60884	DNAJA2	3	1.0513	298800000	0.0721744169243166	=HYPERLINK("http://www.uniprot.org/uniprot/O60884", "Click")
Q14974	KPNB1	49	1.0522	6083500000	0.07340895518534	=HYPERLINK("http://www.uniprot.org/uniprot/Q14974", "Click")
F8VWT9	HECTD4	1	1.0531	34879000	0.0746424379344928	=HYPERLINK("http://www.uniprot.org/uniprot/F8VWT9", "Click")
Q71RC2-4	LARP	17	1.0542	2799500000	0.0761485971800829	=HYPERLINK("http://www.uniprot.org/uniprot/Q71RC2-4", "Click")
Q86UE4	MTDH	18	1.0543	2664900000	0.0762854428089158	=HYPERLINK("http://www.uniprot.org/uniprot/Q86UE4", "Click")
P40227	CCT6A	4	1.055	227840000	0.0772429989324604	=HYPERLINK("http://www.uniprot.org/uniprot/P40227", "Click")
O75818	RPP40	8	1.0555	3318800000	0.0779265786850691	=HYPERLINK("http://www.uniprot.org/uniprot/O75818", "Click")
Q9UBQ5	EIF3K	23	1.0565	7.206e+09	0.0792927672728535	=HYPERLINK("http://www.uniprot.org/uniprot/Q9UBQ5", "Click")
P61513	RPL37A	15	1.057	2.1601e+10	0.0799753767205959	=HYPERLINK("http://www.uniprot.org/uniprot/P61513", "Click")
Q96AG4	LRRC59	29	1.0575	1.9978e+10	0.0806576633452252	=HYPERLINK("http://www.uniprot.org/uniprot/Q96AG4", "Click")
Q8NHQ9	DDX55	10	1.0582	938580000	0.0816123228578898	=HYPERLINK("http://www.uniprot.org/uniprot/Q8NHQ9", "Click")
Q06265-2	EXOSC	4	1.0587	1799900000	0.0822938359514309	=HYPERLINK("http://www.uniprot.org/uniprot/Q06265-2", "Click")
Q6P2Q9	PRPF8	49	1.0596	4516300000	0.0835197488201729	=HYPERLINK("http://www.uniprot.org/uniprot/Q6P2Q9", "Click")
Q7L2H7	EIF3M	65	1.0601	2.1311e+10	0.0842003616746553	=HYPERLINK("http://www.uniprot.org/uniprot/Q7L2H7", "Click")
O75817	POP7	3	1.061	550790000	0.0854246562526777	=HYPERLINK("http://www.uniprot.org/uniprot/O75817", "Click")
Q9Y2R4	DDX52	3	1.0612	110260000	0.0856965806792463	=HYPERLINK("http://www.uniprot.org/uniprot/Q9Y2R4", "Click")
O96019	ACTL6A	3	1.0617	229520000	0.0863761675969373	=HYPERLINK("http://www.uniprot.org/uniprot/O96019", "Click")
G5EA39	ANAPC15	1	1.062	9395600	0.0867837661420666	=HYPERLINK("http://www.uniprot.org/uniprot/G5EA39", "Click")
Q6NZY4	ZCCHC8	4	1.0628	199660000	0.0878701329410572	=HYPERLINK("http://www.uniprot.org/uniprot/Q6NZY4", "Click")
Q01780	EXOSC10	12	1.0638	1669900000	0.0892269420703955	=HYPERLINK("http://www.uniprot.org/uniprot/Q01780", "Click")
Q5SW79	CEP170	3	1.068	322960000	0.094911647025467	=HYPERLINK("http://www.uniprot.org/uniprot/Q5SW79", "Click")
O95400	CD2BP2	5	1.0689	600570000	0.0961268893050061	=HYPERLINK("http://www.uniprot.org/uniprot/O95400", "Click")
Q9C0C7-5	AMBRA	7	1.0696	454460000	0.0970713705439036	=HYPERLINK("http://www.uniprot.org/uniprot/Q9C0C7-5", "Click")
P62244	RPS15A	40	1.0697	3.6069e+10	0.0972062459743658	=HYPERLINK("http://www.uniprot.org/uniprot/P62244", "Click")
P84090	ERH	15	1.0703	2.9717e+10	0.0980152338689594	=HYPERLINK("http://www.uniprot.org/uniprot/P84090", "Click")
P49327	FASN	3	1.0712	166270000	0.0992278657748611	=HYPERLINK("http://www.uniprot.org/uniprot/P49327", "Click")
O95777	NAA38	1	1.0716	63820000	0.0997664862929298	=HYPERLINK("http://www.uniprot.org/uniprot/O95777", "Click")
P62249	RPS16	40	1.0719	6.3471e+10	0.100170319756977	=HYPERLINK("http://www.uniprot.org/uniprot/P62249", "Click")
P63167	DYNLL1	5	1.0719	1131200000	0.100170319756977	=HYPERLINK("http://www.uniprot.org/uniprot/P63167", "Click")
Q5JVF3-4	PCID	1	1.0722	10742000	0.100574040213197	=HYPERLINK("http://www.uniprot.org/uniprot/Q5JVF3-4", "Click")
Q5UIP0	RIF1	2	1.0734	43728000	0.102187793223615	=HYPERLINK("http://www.uniprot.org/uniprot/Q5UIP0", "Click")
P55884-2	EIF3	97	1.0734	4.4355e+10	0.102187793223615	=HYPERLINK("http://www.uniprot.org/uniprot/P55884-2", "Click")
Q9Y4P3	TBL2	15	1.0744	1606600000	0.103531209877993	=HYPERLINK("http://www.uniprot.org/uniprot/Q9Y4P3", "Click")
P09234	SNRPC	2	1.0752	293110000	0.104605043229311	=HYPERLINK("http://www.uniprot.org/uniprot/P09234", "Click")
P11940	PABPC1	128	1.0752	9.612e+10	0.104605043229311	=HYPERLINK("http://www.uniprot.org/uniprot/P11940", "Click")
P46781	RPS9	88	1.0788	9.1891e+10	0.109427426686154	=HYPERLINK("http://www.uniprot.org/uniprot/P46781", "Click")
Q9UMS4	PRPF19	42	1.0789	2.6702e+10	0.109561151953051	=HYPERLINK("http://www.uniprot.org/uniprot/Q9UMS4", "Click")
O95793	STAU1	26	1.0794	5017400000	0.110229592423189	=HYPERLINK("http://www.uniprot.org/uniprot/O95793", "Click")
P46776	RPL27A	18	1.0807	4.2104e+10	0.111966089603492	=HYPERLINK("http://www.uniprot.org/uniprot/P46776", "Click")
P62280	RPS11	38	1.0808	3.8769e+10	0.112099579776235	=HYPERLINK("http://www.uniprot.org/uniprot/P62280", "Click")
Q9NTI5	PDS5B	1	1.0831	189830000	0.115166449634935	=HYPERLINK("http://www.uniprot.org/uniprot/Q9NTI5", "Click")
Q9H0W5	CCDC8	7	1.0836	652490000	0.115832298652565	=HYPERLINK("http://www.uniprot.org/uniprot/Q9H0W5", "Click")
P17987	TCP1	3	1.0837	196990000	0.115965431586807	=HYPERLINK("http://www.uniprot.org/uniprot/P17987", "Click")
B3KSH1	EIF3F	49	1.084	1.9202e+10	0.116364756691785	=HYPERLINK("http://www.uniprot.org/uniprot/B3KSH1", "Click")
O95340-2	PAPSS	9	1.0841	703330000	0.116497840501748	=HYPERLINK("http://www.uniprot.org/uniprot/O95340-2", "Click")
P50914	RPL14	33	1.0845	4.2301e+10	0.117030053010187	=HYPERLINK("http://www.uniprot.org/uniprot/P50914", "Click")
Q96KR1	ZFR	10	1.0845	924200000	0.117030053010187	=HYPERLINK("http://www.uniprot.org/uniprot/Q96KR1", "Click")
P62851	RPS25	20	1.0854	6.8775e+10	0.118226813792948	=HYPERLINK("http://www.uniprot.org/uniprot/P62851", "Click")
P09874	PARP1	2	1.086	31898000	0.119024103142275	=HYPERLINK("http://www.uniprot.org/uniprot/P09874", "Click")
P46778	RPL21	57	1.0873	9.9555e+10	0.120750053334926	=HYPERLINK("http://www.uniprot.org/uniprot/P46778", "Click")
O94761	RECQL4	2	1.0875	114790000	0.121015400961366	=HYPERLINK("http://www.uniprot.org/uniprot/O94761", "Click")
Q93009	USP7	3	1.0878	374840000	0.121413330915865	=HYPERLINK("http://www.uniprot.org/uniprot/Q93009", "Click")
P08708	RPS17	29	1.0879	2.3375e+10	0.121545949846959	=HYPERLINK("http://www.uniprot.org/uniprot/P08708", "Click")
Q9Y3U8	RPL36	41	1.0882	4.4855e+10	0.121943733510401	=HYPERLINK("http://www.uniprot.org/uniprot/Q9Y3U8", "Click")
Q9H2U1	DHX36	48	1.0883	1.3294e+10	0.122076303695736	=HYPERLINK("http://www.uniprot.org/uniprot/Q9H2U1", "Click")
Q5JSZ5	PRRC2B	32	1.0888	3097500000	0.122738971954545	=HYPERLINK("http://www.uniprot.org/uniprot/Q5JSZ5", "Click")
P32969	RPL9	47	1.09	2.6397e+10	0.124328135002202	=HYPERLINK("http://www.uniprot.org/uniprot/P32969", "Click")
P54136	RARS	2	1.0902	50237000	0.124592825405823	=HYPERLINK("http://www.uniprot.org/uniprot/P54136", "Click")
B0QY89	EIF3L	59	1.0914	2.2843e+10	0.126179948823193	=HYPERLINK("http://www.uniprot.org/uniprot/B0QY89", "Click")
O75822	EIF3J	20	1.092	1.3117e+10	0.126972856257766	=HYPERLINK("http://www.uniprot.org/uniprot/O75822", "Click")
O43422	PRKRIR	4	1.0927	122500000	0.127897364486064	=HYPERLINK("http://www.uniprot.org/uniprot/O43422", "Click")
P47914	RPL29	22	1.0933	3.1799e+10	0.128689328846787	=HYPERLINK("http://www.uniprot.org/uniprot/P47914", "Click")
P62424	RPL7A	76	1.0939	1.534e+11	0.129480858698878	=HYPERLINK("http://www.uniprot.org/uniprot/P62424", "Click")
O43347	MSI1	5	1.0944	225970000	0.130140135336449	=HYPERLINK("http://www.uniprot.org/uniprot/O43347", "Click")
P06748	NPM1	231	1.0945	1.8282e+11	0.130271954518859	=HYPERLINK("http://www.uniprot.org/uniprot/P06748", "Click")
Q99613	EIF3C	121	1.0946	4.0618e+10	0.130403761658039	=HYPERLINK("http://www.uniprot.org/uniprot/Q99613", "Click")
O75934	BCAS2	35	1.0966	6875100000	0.13303737874735	=HYPERLINK("http://www.uniprot.org/uniprot/O75934", "Click")
P26373	RPL13	96	1.0967	1.2538e+11	0.133168933486044	=HYPERLINK("http://www.uniprot.org/uniprot/P26373", "Click")
Q9P2I0	CPSF2	2	1.0976	222760000	0.134352386623363	=HYPERLINK("http://www.uniprot.org/uniprot/Q9P2I0", "Click")
P51114	FXR1	15	1.0978	3356300000	0.134615244425109	=HYPERLINK("http://www.uniprot.org/uniprot/P51114", "Click")
P68104	EEF1A1	37	1.0979	8265100000	0.134746655368488	=HYPERLINK("http://www.uniprot.org/uniprot/P68104", "Click")
P42696	RBM34	20	1.0991	4732800000	0.136322653749214	=HYPERLINK("http://www.uniprot.org/uniprot/P42696", "Click")
O75821	EIF3G	54	1.0992	1.9856e+10	0.136453909268651	=HYPERLINK("http://www.uniprot.org/uniprot/O75821", "Click")
B7Z4C8	RPL31	56	1.0997	6.1133e+10	0.137110007802351	=HYPERLINK("http://www.uniprot.org/uniprot/B7Z4C8", "Click")
P61247	RPS3A	93	1.1001	7.6052e+10	0.137634671883373	=HYPERLINK("http://www.uniprot.org/uniprot/P61247", "Click")
P49207	RPL34	16	1.1002	3.6982e+10	0.137765808095879	=HYPERLINK("http://www.uniprot.org/uniprot/P49207", "Click")
P62979	RPS27A	12	1.1009	9173300000	0.138683427979272	=HYPERLINK("http://www.uniprot.org/uniprot/P62979", "Click")
Q14157-5	UBAP2	14	1.1011	1897600000	0.138945497923841	=HYPERLINK("http://www.uniprot.org/uniprot/Q14157-5", "Click")
P62917	RPL8	74	1.1011	1.282e+11	0.138945497923841	=HYPERLINK("http://www.uniprot.org/uniprot/P62917", "Click")
P35232	PHB	17	1.1029	2352400000	0.141301987625258	=HYPERLINK("http://www.uniprot.org/uniprot/P35232", "Click")
O95373	IPO7	3	1.103	46951000	0.141432790929296	=HYPERLINK("http://www.uniprot.org/uniprot/O95373", "Click")
P62701	RPS4X	98	1.1036	1.0237e+11	0.142217361803823	=HYPERLINK("http://www.uniprot.org/uniprot/P62701", "Click")
Q5JTH9	RRP12	21	1.1043	2120300000	0.143132155555768	=HYPERLINK("http://www.uniprot.org/uniprot/Q5JTH9", "Click")
Q9BQ75	CMSS1	5	1.105	651750000	0.144046369616707	=HYPERLINK("http://www.uniprot.org/uniprot/Q9BQ75", "Click")
B4DNJ6	STRAP	12	1.1054	1146100000	0.144568517664712	=HYPERLINK("http://www.uniprot.org/uniprot/B4DNJ6", "Click")
P46782	RPS5	41	1.1057	2.2068e+10	0.144960004720858	=HYPERLINK("http://www.uniprot.org/uniprot/P46782", "Click")
Q99547	MPHOSPH6	12	1.1069	1410100000	0.146524891477442	=HYPERLINK("http://www.uniprot.org/uniprot/Q99547", "Click")
Q96B26	EXOSC8	13	1.1092	1593700000	0.149519521490029	=HYPERLINK("http://www.uniprot.org/uniprot/Q96B26", "Click")
P08238	HSP90AB1	23	1.1102	2.918e+09	0.150819598212133	=HYPERLINK("http://www.uniprot.org/uniprot/P08238", "Click")
Q9H7B2	RPF2	18	1.1112	2248500000	0.152118504431943	=HYPERLINK("http://www.uniprot.org/uniprot/Q9H7B2", "Click")
Q13610	PWP1	24	1.1114	8544300000	0.152378145401039	=HYPERLINK("http://www.uniprot.org/uniprot/Q13610", "Click")
P23396	RPS3	112	1.1118	8.8695e+10	0.152897287198972	=HYPERLINK("http://www.uniprot.org/uniprot/P23396", "Click")
Q9BWF3	RBM4	12	1.1128	3905600000	0.15419432499279	=HYPERLINK("http://www.uniprot.org/uniprot/Q9BWF3", "Click")
Q5SSJ5	HP1BP3	2	1.1137	55535000	0.155360662839202	=HYPERLINK("http://www.uniprot.org/uniprot/Q5SSJ5", "Click")
Q9BZE4	GTPBP4	55	1.1147	1.4131e+10	0.15665548884686	=HYPERLINK("http://www.uniprot.org/uniprot/Q9BZE4", "Click")
Q15269	PWP2	8	1.1159	233140000	0.158207747625736	=HYPERLINK("http://www.uniprot.org/uniprot/Q15269", "Click")
P78362-2	SRPK	3	1.1173	274320000	0.160016607845905	=HYPERLINK("http://www.uniprot.org/uniprot/P78362-2", "Click")
B1AHD1	NHP2L1	4	1.1182	661640000	0.161178250079813	=HYPERLINK("http://www.uniprot.org/uniprot/B1AHD1", "Click")
Q8NEJ9	NGDN	4	1.1197	184780000	0.163112244347124	=HYPERLINK("http://www.uniprot.org/uniprot/Q8NEJ9", "Click")
F8W727	RPL32	44	1.1212	6.4788e+10	0.165043649483044	=HYPERLINK("http://www.uniprot.org/uniprot/F8W727", "Click")
P39019	RPS19	51	1.1242	6.7703e+10	0.168898720025469	=HYPERLINK("http://www.uniprot.org/uniprot/P39019", "Click")
Q9HC36	RNMTL1	7	1.1258	561180000	0.170950553318368	=HYPERLINK("http://www.uniprot.org/uniprot/Q9HC36", "Click")
Q15397	KIAA0020	17	1.1263	1152800000	0.171591153231601	=HYPERLINK("http://www.uniprot.org/uniprot/Q15397", "Click")
REV__O95391	SLU7	1	1.1269	396470000	0.172359497848141	=HYPERLINK("http://www.uniprot.org/uniprot/REV__O95391", "Click")
O14979	HNRPDL	16	1.1276	6270100000	0.173255383020972	=HYPERLINK("http://www.uniprot.org/uniprot/O14979", "Click")
Q96K17	BTF3L4	1	1.1281	68128000	0.173894960564315	=HYPERLINK("http://www.uniprot.org/uniprot/Q96K17", "Click")
Q71UM5	RPS27L	32	1.1288	2.6657e+10	0.174789893047815	=HYPERLINK("http://www.uniprot.org/uniprot/Q71UM5", "Click")
Q13868	EXOSC2	16	1.1315	3260400000	0.178236584604805	=HYPERLINK("http://www.uniprot.org/uniprot/Q13868", "Click")
P84098	RPL19	59	1.1326	1.0356e+11	0.179638434938132	=HYPERLINK("http://www.uniprot.org/uniprot/P84098", "Click")
B3KS98	EIF3S3	54	1.1335	2.6593e+10	0.180784391078699	=HYPERLINK("http://www.uniprot.org/uniprot/B3KS98", "Click")
Q96EE3-1	SEH1	1	1.1339	57348000	0.181293412885475	=HYPERLINK("http://www.uniprot.org/uniprot/Q96EE3-1", "Click")
Q13263	TRIM28	42	1.1355	1.1898e+10	0.183327706044801	=HYPERLINK("http://www.uniprot.org/uniprot/Q13263", "Click")
J3QL51	RPL17	73	1.1356	7.7392e+10	0.183454754174942	=HYPERLINK("http://www.uniprot.org/uniprot/J3QL51", "Click")
J3KQ48	PTRH2	3	1.138	96719000	0.186500557644495	=HYPERLINK("http://www.uniprot.org/uniprot/J3KQ48", "Click")
Q8IY37	DHX37	2	1.1388	121900000	0.187514398192816	=HYPERLINK("http://www.uniprot.org/uniprot/Q8IY37", "Click")
P39023	RPL3	138	1.1388	1.3515e+11	0.187514398192816	=HYPERLINK("http://www.uniprot.org/uniprot/P39023", "Click")
P36578	RPL4	94	1.1389	1.4236e+11	0.187641078180683	=HYPERLINK("http://www.uniprot.org/uniprot/P36578", "Click")
Q96GC5	MRPL48	1	1.1392	168790000	0.188021051416948	=HYPERLINK("http://www.uniprot.org/uniprot/Q96GC5", "Click")
Q9NVP1	DDX18	24	1.1392	3.943e+09	0.188021051416948	=HYPERLINK("http://www.uniprot.org/uniprot/Q9NVP1", "Click")
O00410-3	IPO	37	1.1402	4343700000	0.189286906583612	=HYPERLINK("http://www.uniprot.org/uniprot/O00410-3", "Click")
Q9ULR0-1	ISY	3	1.1403	254980000	0.189413431033673	=HYPERLINK("http://www.uniprot.org/uniprot/Q9ULR0-1", "Click")
Q15369	TCEB1	6	1.1404	774770000	0.189539944388503	=HYPERLINK("http://www.uniprot.org/uniprot/Q15369", "Click")
P30050	RPL12	20	1.1412	2.7761e+10	0.19055165203227	=HYPERLINK("http://www.uniprot.org/uniprot/P30050", "Click")
E9PCT1	SRRM1	8	1.1414	586570000	0.190804468127001	=HYPERLINK("http://www.uniprot.org/uniprot/E9PCT1", "Click")
Q86W42	THOC6	2	1.1427	109060000	0.192446693735047	=HYPERLINK("http://www.uniprot.org/uniprot/Q86W42", "Click")
G3XAN8	TIMM8B	2	1.1437	253730000	0.193708673382423	=HYPERLINK("http://www.uniprot.org/uniprot/G3XAN8", "Click")
P63173	RPL38	11	1.1448	2.1395e+10	0.195095577177218	=HYPERLINK("http://www.uniprot.org/uniprot/P63173", "Click")
Q96P11-4	NSUN	7	1.1453	325910000	0.195725547512056	=HYPERLINK("http://www.uniprot.org/uniprot/Q96P11-4", "Click")
Q12905	ILF2	65	1.1456	3.8841e+10	0.196103397714807	=HYPERLINK("http://www.uniprot.org/uniprot/Q12905", "Click")
P62829	RPL23	56	1.1461	4.362e+10	0.196732928222195	=HYPERLINK("http://www.uniprot.org/uniprot/P62829", "Click")
P35250	RFC2	2	1.148	66883000	0.199122642013601	=HYPERLINK("http://www.uniprot.org/uniprot/P35250", "Click")
P19388	POLR2E	6	1.1489	915630000	0.200253231593687	=HYPERLINK("http://www.uniprot.org/uniprot/P19388", "Click")
Q6P158	DHX57	9	1.1512	749570000	0.203138497190849	=HYPERLINK("http://www.uniprot.org/uniprot/Q6P158", "Click")
Q9Y3T9	NOC2L	9	1.1515	741420000	0.203514411130758	=HYPERLINK("http://www.uniprot.org/uniprot/Q9Y3T9", "Click")
H3BLZ8	DDX17	16	1.1536	1601900000	0.206143069691373	=HYPERLINK("http://www.uniprot.org/uniprot/H3BLZ8", "Click")
J3KNL6	SEC16A	3	1.1544	134270000	0.207143204941749	=HYPERLINK("http://www.uniprot.org/uniprot/J3KNL6", "Click")
P62273	RPS29	9	1.1564	6891800000	0.2096405139276	=HYPERLINK("http://www.uniprot.org/uniprot/P62273", "Click")
P05387	RPLP2	43	1.1579	1.3439e+11	0.211510662883539	=HYPERLINK("http://www.uniprot.org/uniprot/P05387", "Click")
P61927	RPL37	9	1.1582	1.1124e+10	0.211884401940305	=HYPERLINK("http://www.uniprot.org/uniprot/P61927", "Click")
P15880	RPS2	104	1.1635	6.2894e+10	0.218471210743262	=HYPERLINK("http://www.uniprot.org/uniprot/P15880", "Click")
P62913	RPL11	25	1.1646	4.0675e+10	0.219834523885371	=HYPERLINK("http://www.uniprot.org/uniprot/P62913", "Click")
P18124	RPL7	74	1.1668	7.6875e+10	0.222557291348728	=HYPERLINK("http://www.uniprot.org/uniprot/P18124", "Click")
Q15024	EXOSC7	13	1.1686	2568500000	0.224781194395589	=HYPERLINK("http://www.uniprot.org/uniprot/Q15024", "Click")
P40429	RPL13A	63	1.1694	5.1038e+10	0.225768496429597	=HYPERLINK("http://www.uniprot.org/uniprot/P40429", "Click")
P05388	RPLP0	85	1.1702	1.144e+11	0.22675512326982	=HYPERLINK("http://www.uniprot.org/uniprot/P05388", "Click")
P62750	RPL23A	75	1.1713	8.208e+10	0.228110634405181	=HYPERLINK("http://www.uniprot.org/uniprot/P62750", "Click")
Q9GZS3	WDR61	6	1.1716	1675600000	0.228480098329917	=HYPERLINK("http://www.uniprot.org/uniprot/Q9GZS3", "Click")
Q9NYU2	UGGT1	1	1.1725	22550000	0.229587922740652	=HYPERLINK("http://www.uniprot.org/uniprot/Q9NYU2", "Click")
O00629	KPNA4	2	1.1732	114310000	0.230448976207506	=HYPERLINK("http://www.uniprot.org/uniprot/O00629", "Click")
P63244	GNB2L1	94	1.1732	1.4303e+11	0.230448976207506	=HYPERLINK("http://www.uniprot.org/uniprot/P63244", "Click")
J3KTL2	SRSF1	11	1.1741	3648800000	0.231555290356041	=HYPERLINK("http://www.uniprot.org/uniprot/J3KTL2", "Click")
Q92900	UPF1	17	1.175	1895800000	0.232660756790275	=HYPERLINK("http://www.uniprot.org/uniprot/Q92900", "Click")
Q02878	RPL6	68	1.1755	9.5813e+10	0.233274538990934	=HYPERLINK("http://www.uniprot.org/uniprot/Q02878", "Click")
P49458	SRP9	14	1.176	8424900000	0.233888060174277	=HYPERLINK("http://www.uniprot.org/uniprot/P49458", "Click")
J3QQ67	RPL18	54	1.1762	9.5789e+10	0.234133395612482	=HYPERLINK("http://www.uniprot.org/uniprot/J3QQ67", "Click")
H0Y9X1	TMA16	15	1.1773	2.214e+09	0.235481995281517	=HYPERLINK("http://www.uniprot.org/uniprot/H0Y9X1", "Click")
Q9UNX3	RPL26L1	5	1.179	2236900000	0.237563718317676	=HYPERLINK("http://www.uniprot.org/uniprot/Q9UNX3", "Click")
Q15020	SART3	4	1.1798	144140000	0.238542314279151	=HYPERLINK("http://www.uniprot.org/uniprot/Q15020", "Click")
Q86U38	NOP9	1	1.1804	21962000	0.239275825882558	=HYPERLINK("http://www.uniprot.org/uniprot/Q86U38", "Click")
Q14692	BMS1	2	1.1813	432420000	0.240375394498092	=HYPERLINK("http://www.uniprot.org/uniprot/Q14692", "Click")
E9PQ57	RAE1	3	1.1816	244570000	0.24074173121534	=HYPERLINK("http://www.uniprot.org/uniprot/E9PQ57", "Click")
Q6XE24	RBMS3	2	1.1831	181170000	0.242572020767152	=HYPERLINK("http://www.uniprot.org/uniprot/Q6XE24", "Click")
P62891	RPL39	2	1.1858	1064700000	0.245860701840353	=HYPERLINK("http://www.uniprot.org/uniprot/P62891", "Click")
O43159	RRP8	6	1.1866	1272200000	0.246833687910542	=HYPERLINK("http://www.uniprot.org/uniprot/O43159", "Click")
P62906	RPL10A	81	1.1923	8.6545e+10	0.253747284505817	=HYPERLINK("http://www.uniprot.org/uniprot/P62906", "Click")
Q969Q0	RPL36AL	15	1.1932	1.3507e+10	0.254835882785763	=HYPERLINK("http://www.uniprot.org/uniprot/Q969Q0", "Click")
P08865	RPSA	124	1.1934	1.3024e+11	0.255077682005451	=HYPERLINK("http://www.uniprot.org/uniprot/P08865", "Click")
O43432-3	EIF4G	3	1.1947	668650000	0.256648389880677	=HYPERLINK("http://www.uniprot.org/uniprot/O43432-3", "Click")
Q969S3	ZNF622	29	1.195	8951100000	0.257010618206024	=HYPERLINK("http://www.uniprot.org/uniprot/Q969S3", "Click")
P50991	CCT4	5	1.1951	243050000	0.257131340773425	=HYPERLINK("http://www.uniprot.org/uniprot/P50991", "Click")
P60866	RPS20	29	1.1952	3.1679e+10	0.257252053239788	=HYPERLINK("http://www.uniprot.org/uniprot/P60866", "Click")
Q8WWM7-3	ATXN2	10	1.1956	1435300000	0.257734802128645	=HYPERLINK("http://www.uniprot.org/uniprot/Q8WWM7-3", "Click")
G5EA30	CELF1	1	1.1971	14177000	0.259543673148691	=HYPERLINK("http://www.uniprot.org/uniprot/G5EA30", "Click")
Q7Z2T5	TRMT1L	17	1.1971	1691400000	0.259543673148691	=HYPERLINK("http://www.uniprot.org/uniprot/Q7Z2T5", "Click")
P46783	RPS10	45	1.1973	3.6023e+10	0.259784684682978	=HYPERLINK("http://www.uniprot.org/uniprot/P46783", "Click")
Q6PKG0	LARP1	75	1.1973	1.6355e+10	0.259784684682978	=HYPERLINK("http://www.uniprot.org/uniprot/Q6PKG0", "Click")
P63208	SKP1	6	1.1982	166340000	0.260868738615679	=HYPERLINK("http://www.uniprot.org/uniprot/P63208", "Click")
Q02543	RPL18A	76	1.201	6.9296e+10	0.264236151043547	=HYPERLINK("http://www.uniprot.org/uniprot/Q02543", "Click")
P37108	SRP14	17	1.2025	6495700000	0.266036893995317	=HYPERLINK("http://www.uniprot.org/uniprot/P37108", "Click")
P61313	RPL15	64	1.2027	8.4128e+10	0.266276823322478	=HYPERLINK("http://www.uniprot.org/uniprot/P61313", "Click")
P05386	RPLP1	26	1.2029	6.731e+09	0.266516712754505	=HYPERLINK("http://www.uniprot.org/uniprot/P05386", "Click")
O00505	KPNA3	5	1.2049	423050000	0.268913415757555	=HYPERLINK("http://www.uniprot.org/uniprot/O00505", "Click")
P27635	RPL10	55	1.2075	7.4052e+10	0.272023189061048	=HYPERLINK("http://www.uniprot.org/uniprot/P27635", "Click")
Q9NPD3	EXOSC4	24	1.2122	4089400000	0.277627747659005	=HYPERLINK("http://www.uniprot.org/uniprot/Q9NPD3", "Click")
P39656	DDOST	2	1.2139	82902000	0.279649578557086	=HYPERLINK("http://www.uniprot.org/uniprot/P39656", "Click")
Q96D46	NMD3	15	1.2157	2.743e+09	0.281787256815826	=HYPERLINK("http://www.uniprot.org/uniprot/Q96D46", "Click")
P62857	RPS28	37	1.2163	4.0932e+10	0.282499112935971	=HYPERLINK("http://www.uniprot.org/uniprot/P62857", "Click")
Q9NYF8	BCLAF1	77	1.2173	2.7388e+10	0.283684759814742	=HYPERLINK("http://www.uniprot.org/uniprot/Q9NYF8", "Click")
Q9NVU7	SDAD1	9	1.2188	708410000	0.285461405137036	=HYPERLINK("http://www.uniprot.org/uniprot/Q9NVU7", "Click")
Q8WV92	MITD1	5	1.2191	818100000	0.28581647180462	=HYPERLINK("http://www.uniprot.org/uniprot/Q8WV92", "Click")
O95926	SYF2	6	1.2196	489680000	0.286408055460299	=HYPERLINK("http://www.uniprot.org/uniprot/O95926", "Click")
Q9BVS4	RIOK2	1	1.2225	67816000	0.289834465177509	=HYPERLINK("http://www.uniprot.org/uniprot/Q9BVS4", "Click")
Q03701	CEBPZ	2	1.2234	45509000	0.290896181188303	=HYPERLINK("http://www.uniprot.org/uniprot/Q03701", "Click")
P10599	TXN	2	1.2259	663460000	0.293841299266739	=HYPERLINK("http://www.uniprot.org/uniprot/P10599", "Click")
Q9P0M9	MRPL27	2	1.2261	342740000	0.294076649192365	=HYPERLINK("http://www.uniprot.org/uniprot/Q9P0M9", "Click")
P63220	RPS21	68	1.2263	7.5269e+10	0.294311960731117	=HYPERLINK("http://www.uniprot.org/uniprot/P63220", "Click")
Q9Y3B2	EXOSC1	9	1.2276	2479100000	0.295840550917035	=HYPERLINK("http://www.uniprot.org/uniprot/Q9Y3B2", "Click")
P30043	BLVRB	6	1.2283	568290000	0.296662967591957	=HYPERLINK("http://www.uniprot.org/uniprot/P30043", "Click")
Q9C005	DPY30	4	1.2296	309650000	0.298189070141322	=HYPERLINK("http://www.uniprot.org/uniprot/Q9C005", "Click")
Q8WVC0	LEO1	2	1.2301	49788000	0.298775603076542	=HYPERLINK("http://www.uniprot.org/uniprot/Q8WVC0", "Click")
O60306	AQR	2	1.2306	79274000	0.299361897651559	=HYPERLINK("http://www.uniprot.org/uniprot/O60306", "Click")
O96000	NDUFB10	2	1.2318	277540000	0.300768033280309	=HYPERLINK("http://www.uniprot.org/uniprot/O96000", "Click")
Q9NQT5	EXOSC3	7	1.2336	869310000	0.302874670365585	=HYPERLINK("http://www.uniprot.org/uniprot/Q9NQT5", "Click")
A8MW61	PLRG1	6	1.236	922160000	0.305678743242287	=HYPERLINK("http://www.uniprot.org/uniprot/A8MW61", "Click")
O60524	NEMF	24	1.2363	2831600000	0.306028869452206	=HYPERLINK("http://www.uniprot.org/uniprot/O60524", "Click")
Q13303-2	KCNAB	62	1.2375	2.373e+10	0.307428525192247	=HYPERLINK("http://www.uniprot.org/uniprot/Q13303-2", "Click")
Q9UNP9	PPIE	2	1.2395	201550000	0.309758271424635	=HYPERLINK("http://www.uniprot.org/uniprot/Q9UNP9", "Click")
P42285	SKIV2L2	51	1.2404	6659100000	0.310805431063173	=HYPERLINK("http://www.uniprot.org/uniprot/P42285", "Click")
P46777	RPL5	103	1.2406	1.511e+11	0.311038030022305	=HYPERLINK("http://www.uniprot.org/uniprot/P46777", "Click")
Q08380	LGALS3BP	11	1.2479	1675800000	0.319502329004307	=HYPERLINK("http://www.uniprot.org/uniprot/Q08380", "Click")
P56182	RRP1	3	1.2481	98774000	0.31973353013315	=HYPERLINK("http://www.uniprot.org/uniprot/P56182", "Click")
P55072	VCP	4	1.2523	172870000	0.324580214560063	=HYPERLINK("http://www.uniprot.org/uniprot/P55072", "Click")
P83731	RPL24	25	1.2528	4.739e+10	0.325156117741591	=HYPERLINK("http://www.uniprot.org/uniprot/P83731", "Click")
Q9NY93	DDX56	2	1.2534	97903000	0.325846898238815	=HYPERLINK("http://www.uniprot.org/uniprot/Q9NY93", "Click")
O00458	IFRD1	11	1.2556	972770000	0.328376934032666	=HYPERLINK("http://www.uniprot.org/uniprot/O00458", "Click")
P35268	RPL22	18	1.2559	3.2755e+10	0.328721595401828	=HYPERLINK("http://www.uniprot.org/uniprot/P35268", "Click")
Q9NVM9	Asun	49	1.2567	1.0819e+10	0.32964029003823	=HYPERLINK("http://www.uniprot.org/uniprot/Q9NVM9", "Click")
Q09028	RBBP4	7	1.2578	2289400000	0.330902540701354	=HYPERLINK("http://www.uniprot.org/uniprot/Q09028", "Click")
P38935	IGHMBP2	4	1.2606	212760000	0.334110567844753	=HYPERLINK("http://www.uniprot.org/uniprot/P38935", "Click")
P25398	RPS12	88	1.2622	5.2885e+10	0.335940528503476	=HYPERLINK("http://www.uniprot.org/uniprot/P25398", "Click")
Q9NVR2	INTS10	33	1.2632	4754200000	0.337083076310788	=HYPERLINK("http://www.uniprot.org/uniprot/Q9NVR2", "Click")
Q7L2E3-2	DHX3	69	1.2636	1.0985e+10	0.337539842197424	=HYPERLINK("http://www.uniprot.org/uniprot/Q7L2E3-2", "Click")
O75506	HSBP1	2	1.2636	134240000	0.337539842197424	=HYPERLINK("http://www.uniprot.org/uniprot/O75506", "Click")
Q9H2Y7	ZNF106	5	1.2644	314970000	0.338452940355049	=HYPERLINK("http://www.uniprot.org/uniprot/Q9H2Y7", "Click")
O15504	NUPL2	2	1.2666	104630000	0.340960984518863	=HYPERLINK("http://www.uniprot.org/uniprot/O15504", "Click")
P09211	GSTP1	1	1.2668	119150000	0.34118877247874	=HYPERLINK("http://www.uniprot.org/uniprot/P09211", "Click")
Q9NU22	MDN1	68	1.2713	4963400000	0.346304516134695	=HYPERLINK("http://www.uniprot.org/uniprot/Q9NU22", "Click")
Q9UN86	G3BP2	29	1.272	5.455e+09	0.347098670622268	=HYPERLINK("http://www.uniprot.org/uniprot/Q9UN86", "Click")
Q8NI36	WDR36	2	1.2737	129900000	0.34902551348206	=HYPERLINK("http://www.uniprot.org/uniprot/Q8NI36", "Click")
Q13242	SRSF9	4	1.2754	305830000	0.350949786310206	=HYPERLINK("http://www.uniprot.org/uniprot/Q13242", "Click")
Q8NFF5	FLAD1	1	1.2782	16307000	0.354113592492377	=HYPERLINK("http://www.uniprot.org/uniprot/Q8NFF5", "Click")
Q00577	PURA	14	1.2788	2758300000	0.354790649231071	=HYPERLINK("http://www.uniprot.org/uniprot/Q00577", "Click")
O95470	SGPL1	5	1.2833	396250000	0.359858472001253	=HYPERLINK("http://www.uniprot.org/uniprot/O95470", "Click")
Q14204	DYNC1H1	2	1.2843	107270000	0.360982241368626	=HYPERLINK("http://www.uniprot.org/uniprot/Q14204", "Click")
Q9Y5M8	SRPRB	2	1.2862	103680000	0.363114994589318	=HYPERLINK("http://www.uniprot.org/uniprot/Q9Y5M8", "Click")
P13861	PRKAR2A	3	1.2868	59398000	0.363787841103289	=HYPERLINK("http://www.uniprot.org/uniprot/P13861", "Click")
Q15370-2	TCEB	9	1.288	1435700000	0.36513259345253	=HYPERLINK("http://www.uniprot.org/uniprot/Q15370-2", "Click")
P78371	CCT2	2	1.2886	104100000	0.365804499871982	=HYPERLINK("http://www.uniprot.org/uniprot/P78371", "Click")
Q3KQU3	MAP7D1	9	1.2911	5.14e+08	0.368600746514095	=HYPERLINK("http://www.uniprot.org/uniprot/Q3KQU3", "Click")
P10515	DLAT	5	1.2937	356350000	0.371503105204436	=HYPERLINK("http://www.uniprot.org/uniprot/P10515", "Click")
P63010-2	AP2B	71	1.296	1.3026e+10	0.374065718222538	=HYPERLINK("http://www.uniprot.org/uniprot/P63010-2", "Click")
Q9BQ50	TREX2	1	1.2961	1.031e+09	0.374177032989839	=HYPERLINK("http://www.uniprot.org/uniprot/Q9BQ50", "Click")
Q9Y5Q9	GTF3C3	8	1.2994	810740000	0.377845610296966	=HYPERLINK("http://www.uniprot.org/uniprot/Q9Y5Q9", "Click")
P14618	PKM	27	1.3	3566400000	0.37851162325373	=HYPERLINK("http://www.uniprot.org/uniprot/P14618", "Click")
J3KPD3	RBM7	2	1.3009	132550000	0.379510066553068	=HYPERLINK("http://www.uniprot.org/uniprot/J3KPD3", "Click")
Q06787	FMR1	7	1.3039	245430000	0.382833229203824	=HYPERLINK("http://www.uniprot.org/uniprot/Q06787", "Click")
P05455	SSB	32	1.3061	4791200000	0.385265359350681	=HYPERLINK("http://www.uniprot.org/uniprot/P05455", "Click")
E9PFM1	EIF4G1	30	1.311	4154900000	0.390667685559667	=HYPERLINK("http://www.uniprot.org/uniprot/E9PFM1", "Click")
Q9ULX6	AKAP8L	31	1.3144	1.1926e+10	0.394404385400625	=HYPERLINK("http://www.uniprot.org/uniprot/Q9ULX6", "Click")
Q7KZF4	SND1	58	1.3165	1.1842e+10	0.396707521383976	=HYPERLINK("http://www.uniprot.org/uniprot/Q7KZF4", "Click")
Q9Y2W1	THRAP3	60	1.3189	2.1757e+10	0.399335182502071	=HYPERLINK("http://www.uniprot.org/uniprot/Q9Y2W1", "Click")
P52434	POLR2H	8	1.3194	1175900000	0.399882010026675	=HYPERLINK("http://www.uniprot.org/uniprot/P52434", "Click")
Q96SB4-3	SRPK	25	1.3231	4142900000	0.403922104739796	=HYPERLINK("http://www.uniprot.org/uniprot/Q96SB4-3", "Click")
Q9NQT4	EXOSC5	14	1.3231	2.636e+09	0.403922104739796	=HYPERLINK("http://www.uniprot.org/uniprot/Q9NQT4", "Click")
Q9BTZ2	DHRS4	109	1.3239	1.3389e+11	0.404794153147693	=HYPERLINK("http://www.uniprot.org/uniprot/Q9BTZ2", "Click")
O00425	IGF2BP3	23	1.3251	2954700000	0.40610123821186	=HYPERLINK("http://www.uniprot.org/uniprot/O00425", "Click")
F8VQ10	DDX39B	5	1.3269	477830000	0.40805964807036	=HYPERLINK("http://www.uniprot.org/uniprot/F8VQ10", "Click")
O75147	OBSL1	7	1.3289	541430000	0.410232545598205	=HYPERLINK("http://www.uniprot.org/uniprot/O75147", "Click")
P13639	EEF2	246	1.3293	1.5397e+11	0.410666732657652	=HYPERLINK("http://www.uniprot.org/uniprot/P13639", "Click")
Q9BYJ9	YTHDF1	3	1.3326	717640000	0.414243798718687	=HYPERLINK("http://www.uniprot.org/uniprot/Q9BYJ9", "Click")
B8ZZN6	SUMO1	4	1.333	667610000	0.414676780426886	=HYPERLINK("http://www.uniprot.org/uniprot/B8ZZN6", "Click")
P29590	PML	38	1.3454	7542800000	0.428035163281905	=HYPERLINK("http://www.uniprot.org/uniprot/P29590", "Click")
B4DJL6	VWA9	17	1.3481	4050900000	0.430927517404869	=HYPERLINK("http://www.uniprot.org/uniprot/B4DJL6", "Click")
Q9NVN8	GNL3L	13	1.3491	1431700000	0.431997289840723	=HYPERLINK("http://www.uniprot.org/uniprot/Q9NVN8", "Click")
Q96A72	MAGOHB	3	1.3508	151920000	0.433814084458027	=HYPERLINK("http://www.uniprot.org/uniprot/Q96A72", "Click")
O60287	URB1	3	1.3527	124560000	0.435841915809228	=HYPERLINK("http://www.uniprot.org/uniprot/O60287", "Click")
O76094	SRP72	6	1.3544	542730000	0.437653878346192	=HYPERLINK("http://www.uniprot.org/uniprot/O76094", "Click")
O00567	NOP56	14	1.3551	734460000	0.438399319609223	=HYPERLINK("http://www.uniprot.org/uniprot/O00567", "Click")
Q14690	PDCD11	3	1.356	100930000	0.439357178474257	=HYPERLINK("http://www.uniprot.org/uniprot/Q14690", "Click")
Q9HCE1	MOV10	9	1.3567	572020000	0.440101740387508	=HYPERLINK("http://www.uniprot.org/uniprot/Q9HCE1", "Click")
Q13247	SRSF6	13	1.3585	3053700000	0.442014565559888	=HYPERLINK("http://www.uniprot.org/uniprot/Q13247", "Click")
H7BY58	PCMT1	16	1.3631	2747100000	0.446891405292056	=HYPERLINK("http://www.uniprot.org/uniprot/H7BY58", "Click")
P11177	PDHB	5	1.364	302720000	0.447843644362086	=HYPERLINK("http://www.uniprot.org/uniprot/P11177", "Click")
O75607	NPM3	13	1.3677	9.491e+09	0.451751815036472	=HYPERLINK("http://www.uniprot.org/uniprot/O75607", "Click")
G5E9Q2	CSDE1	3	1.3715	178960000	0.45575462218619	=HYPERLINK("http://www.uniprot.org/uniprot/G5E9Q2", "Click")
Q92615	LARP4B	5	1.3722	609400000	0.456490771583379	=HYPERLINK("http://www.uniprot.org/uniprot/Q92615", "Click")
P56270	MAZ	2	1.3784	266640000	0.462994606675499	=HYPERLINK("http://www.uniprot.org/uniprot/P56270", "Click")
Q9HB40	SCPEP1	4	1.3839	212080000	0.468739698237363	=HYPERLINK("http://www.uniprot.org/uniprot/Q9HB40", "Click")
K7ELG9	LSM12	2	1.3877	228490000	0.472695712518291	=HYPERLINK("http://www.uniprot.org/uniprot/K7ELG9", "Click")
O95983	MBD3	5	1.3911	156970000	0.476226132546232	=HYPERLINK("http://www.uniprot.org/uniprot/O95983", "Click")
P49419	ALDH7A1	4	1.3978	156870000	0.483157951808084	=HYPERLINK("http://www.uniprot.org/uniprot/P49419", "Click")
H3BVE0	LOC101060252	3	1.3982	185600000	0.483570740091555	=HYPERLINK("http://www.uniprot.org/uniprot/H3BVE0", "Click")
G3V1N1	NKRF	11	1.4055	1072800000	0.491083453718256	=HYPERLINK("http://www.uniprot.org/uniprot/G3V1N1", "Click")
Q13283	G3BP1	79	1.4062	2.8951e+10	0.491801799594051	=HYPERLINK("http://www.uniprot.org/uniprot/Q13283", "Click")
Q9BTC0	DIDO1	2	1.4099	26980000	0.495592840198345	=HYPERLINK("http://www.uniprot.org/uniprot/Q9BTC0", "Click")
O75569	PRKRA	20	1.4117	2779600000	0.497433534432732	=HYPERLINK("http://www.uniprot.org/uniprot/O75569", "Click")
P27708	CAD	3	1.412	138540000	0.497740088609093	=HYPERLINK("http://www.uniprot.org/uniprot/P27708", "Click")
Q8ND56	LSM14A	41	1.4153	3.3183e+10	0.501107892377292	=HYPERLINK("http://www.uniprot.org/uniprot/Q8ND56", "Click")
P15927-3	RPA	49	1.4175	2.9011e+10	0.503348735167504	=HYPERLINK("http://www.uniprot.org/uniprot/P15927-3", "Click")
P30153	PPP2R1A	11	1.42	1.003e+09	0.505890929729957	=HYPERLINK("http://www.uniprot.org/uniprot/P30153", "Click")
Q9Y2X3	NOP58	10	1.4236	451320000	0.509543837960336	=HYPERLINK("http://www.uniprot.org/uniprot/Q9Y2X3", "Click")
Q96FX7	TRMT61A	5	1.4239	221290000	0.509847829892816	=HYPERLINK("http://www.uniprot.org/uniprot/Q96FX7", "Click")
Q9Y5Q8-3	GTF3C	9	1.4295	700570000	0.515510619969011	=HYPERLINK("http://www.uniprot.org/uniprot/Q9Y5Q8-3", "Click")
P56537	EIF6	28	1.4348	1.6252e+10	0.520849650408075	=HYPERLINK("http://www.uniprot.org/uniprot/P56537", "Click")
Q14444	CAPRIN1	53	1.4373	2.5601e+10	0.523361219304096	=HYPERLINK("http://www.uniprot.org/uniprot/Q14444", "Click")
O15514	POLR2D	2	1.438	54046000	0.524063675777211	=HYPERLINK("http://www.uniprot.org/uniprot/O15514", "Click")
Q9GZR2	REXO4	2	1.4389	9.9e+07	0.524966331816112	=HYPERLINK("http://www.uniprot.org/uniprot/Q9GZR2", "Click")
Q96CT7	CCDC124	46	1.4395	2.1181e+10	0.525567788901347	=HYPERLINK("http://www.uniprot.org/uniprot/Q96CT7", "Click")
G3XAD8	STIP1	6	1.4472	520130000	0.533264313071792	=HYPERLINK("http://www.uniprot.org/uniprot/G3XAD8", "Click")
Q9H6S0	YTHDC2	10	1.4484	649830000	0.534460081926728	=HYPERLINK("http://www.uniprot.org/uniprot/Q9H6S0", "Click")
Q00610	CLTC	48	1.4493	5158800000	0.535356258603784	=HYPERLINK("http://www.uniprot.org/uniprot/Q00610", "Click")
Q9NV88	INTS9	2	1.454	163910000	0.540027269257507	=HYPERLINK("http://www.uniprot.org/uniprot/Q9NV88", "Click")
O60220	TIMM8A	1	1.4558	145070000	0.541812169528895	=HYPERLINK("http://www.uniprot.org/uniprot/O60220", "Click")
Q8WV99	ZFAND2B	1	1.4562	681550000	0.54220851432284	=HYPERLINK("http://www.uniprot.org/uniprot/Q8WV99", "Click")
O60869	EDF1	5	1.4582	754900000	0.544188606646971	=HYPERLINK("http://www.uniprot.org/uniprot/O60869", "Click")
H7BY16	NCL	2	1.4646	142670000	0.550506700952861	=HYPERLINK("http://www.uniprot.org/uniprot/H7BY16", "Click")
O15160	POLR1C	10	1.468	2078300000	0.553851968181126	=HYPERLINK("http://www.uniprot.org/uniprot/O15160", "Click")
Q14684	RRP1B	22	1.473	3830800000	0.558757430373762	=HYPERLINK("http://www.uniprot.org/uniprot/Q14684", "Click")
Q96LT9	RNPC3	1	1.4732	7865900	0.558953302350289	=HYPERLINK("http://www.uniprot.org/uniprot/Q96LT9", "Click")
Q15477	SKIV2L	1	1.4761	18803000	0.561790461653818	=HYPERLINK("http://www.uniprot.org/uniprot/Q15477", "Click")
P27694	RPA1	131	1.4782	8.8233e+10	0.563841478880328	=HYPERLINK("http://www.uniprot.org/uniprot/P27694", "Click")
O60739	EIF1B	3	1.4834	386490000	0.568907674127396	=HYPERLINK("http://www.uniprot.org/uniprot/O60739", "Click")
P35244	RPA3	44	1.4885	2.0086e+10	0.573859221575949	=HYPERLINK("http://www.uniprot.org/uniprot/P35244", "Click")
Q8IWA0	WDR75	1	1.4956	50354000	0.58072437630872	=HYPERLINK("http://www.uniprot.org/uniprot/Q8IWA0", "Click")
A0AV56	SAFB	3	1.4971	138020000	0.582170590591843	=HYPERLINK("http://www.uniprot.org/uniprot/A0AV56", "Click")
P62875	POLR2L	1	1.498	107730000	0.583037623796664	=HYPERLINK("http://www.uniprot.org/uniprot/P62875", "Click")
Q9Y5T5	USP16	1	1.4999	50063000	0.584866317845632	=HYPERLINK("http://www.uniprot.org/uniprot/Q9Y5T5", "Click")
D3DQV9	EIF4G2	28	1.5085	5723300000	0.593114696484615	=HYPERLINK("http://www.uniprot.org/uniprot/D3DQV9", "Click")
Q9H0A0	NAT10	19	1.5132	1162400000	0.597602681499927	=HYPERLINK("http://www.uniprot.org/uniprot/Q9H0A0", "Click")
H0Y8C2	RPL22L1	4	1.5135	575530000	0.597888675165426	=HYPERLINK("http://www.uniprot.org/uniprot/H0Y8C2", "Click")
Q7Z417	NUFIP2	8	1.5143	730180000	0.598651047884608	=HYPERLINK("http://www.uniprot.org/uniprot/Q7Z417", "Click")
Q9UNQ2	DIMT1	5	1.5192	454940000	0.603311810600048	=HYPERLINK("http://www.uniprot.org/uniprot/Q9UNQ2", "Click")
H7C2I1	PRMT1	12	1.5214	1861100000	0.605399510161858	=HYPERLINK("http://www.uniprot.org/uniprot/H7C2I1", "Click")
P62495	ETF1	2	1.5257	79020000	0.609471311411451	=HYPERLINK("http://www.uniprot.org/uniprot/P62495", "Click")
P19338	NCL	209	1.5365	2.1599e+11	0.619647766930875	=HYPERLINK("http://www.uniprot.org/uniprot/P19338", "Click")
P62714	PPP2CB	1	1.5423	130760000	0.625083417922034	=HYPERLINK("http://www.uniprot.org/uniprot/P62714", "Click")
O95248-4	SBF	2	1.5432	116320000	0.625925048499654	=HYPERLINK("http://www.uniprot.org/uniprot/O95248-4", "Click")
E9PHK9	TCOF1	10	1.5434	1143700000	0.626112010858613	=HYPERLINK("http://www.uniprot.org/uniprot/E9PHK9", "Click")
Q9UHB9	SRP68	7	1.551	403880000	0.633198686374004	=HYPERLINK("http://www.uniprot.org/uniprot/Q9UHB9", "Click")
Q9UKN8	GTF3C4	18	1.5514	1.745e+09	0.633570706757934	=HYPERLINK("http://www.uniprot.org/uniprot/Q9UKN8", "Click")
Q9Y6J9	TAF6L	6	1.5549	183470000	0.636821799556406	=HYPERLINK("http://www.uniprot.org/uniprot/Q9Y6J9", "Click")
Q14980	NUMA1	4	1.5561	103960000	0.637934775535145	=HYPERLINK("http://www.uniprot.org/uniprot/Q14980", "Click")
Q9UNZ5	C19orf53	4	1.5562	1188600000	0.638027484788198	=HYPERLINK("http://www.uniprot.org/uniprot/Q9UNZ5", "Click")
O14602	EIF1AY	3	1.5579	847800000	0.639602631259502	=HYPERLINK("http://www.uniprot.org/uniprot/O14602", "Click")
P57678	GEMIN4	1	1.5708	389420000	0.651499503116947	=HYPERLINK("http://www.uniprot.org/uniprot/P57678", "Click")
Q96N11	C7orf26	2	1.5805	71067000	0.660381035242411	=HYPERLINK("http://www.uniprot.org/uniprot/Q96N11", "Click")
Q92922	SMARCC1	4	1.5808	108830000	0.660654852035228	=HYPERLINK("http://www.uniprot.org/uniprot/Q92922", "Click")
A6NEM2	HCFC1	6	1.5866	410180000	0.665938454099859	=HYPERLINK("http://www.uniprot.org/uniprot/A6NEM2", "Click")
Q9BRP8	WIBG	4	1.5889	1980500000	0.668028329189949	=HYPERLINK("http://www.uniprot.org/uniprot/Q9BRP8", "Click")
Q9UKD2	MRTO4	27	1.5892	6891600000	0.668300698538649	=HYPERLINK("http://www.uniprot.org/uniprot/Q9UKD2", "Click")
Q7Z7C8-4	TAF	2	1.5895	71954000	0.668573016475889	=HYPERLINK("http://www.uniprot.org/uniprot/Q7Z7C8-4", "Click")
P60842	EIF4A1	41	1.5957	8319800000	0.674189442791551	=HYPERLINK("http://www.uniprot.org/uniprot/P60842", "Click")
P19474	TRIM21	76	1.6008	5.7779e+10	0.678793072356292	=HYPERLINK("http://www.uniprot.org/uniprot/P19474", "Click")
P43686	PSMC4	3	1.6213	54840000	0.697151067084367	=HYPERLINK("http://www.uniprot.org/uniprot/P43686", "Click")
Q96HW7	INTS4	9	1.6273	347660000	0.702480242783475	=HYPERLINK("http://www.uniprot.org/uniprot/Q96HW7", "Click")
Q9Y3Z3	SAMHD1	1	1.6472	19181000	0.720015735082805	=HYPERLINK("http://www.uniprot.org/uniprot/Q9Y3Z3", "Click")
O75179	ANKRD17	6	1.6529	627090000	0.724999444613207	=HYPERLINK("http://www.uniprot.org/uniprot/O75179", "Click")
P10155	TROVE2	1	1.654	63643000	0.725959234509188	=HYPERLINK("http://www.uniprot.org/uniprot/P10155", "Click")
K7EM18	EIF1	5	1.6564	1839300000	0.728051107820429	=HYPERLINK("http://www.uniprot.org/uniprot/K7EM18", "Click")
O94874	UFL1	7	1.6616	331790000	0.732573121295198	=HYPERLINK("http://www.uniprot.org/uniprot/O94874", "Click")
E7ENU4	ADAR	9	1.6637	560250000	0.734395308760167	=HYPERLINK("http://www.uniprot.org/uniprot/E7ENU4", "Click")
Q13243	SRSF5	8	1.6653	4.004e+09	0.735782098933289	=HYPERLINK("http://www.uniprot.org/uniprot/Q13243", "Click")
Q9P2J5	LARS	3	1.6676	166900000	0.737773277258939	=HYPERLINK("http://www.uniprot.org/uniprot/Q9P2J5", "Click")
P46063	RECQL	1	1.6725	49727000	0.742006210866736	=HYPERLINK("http://www.uniprot.org/uniprot/P46063", "Click")
Q9UHI6	DDX20	3	1.6732	125010000	0.742609903094586	=HYPERLINK("http://www.uniprot.org/uniprot/Q9UHI6", "Click")
B4E241	SFRS3	19	1.6827	9389600000	0.750777988853492	=HYPERLINK("http://www.uniprot.org/uniprot/B4E241", "Click")
Q96HY6	DDRGK1	2	1.6829	104790000	0.750949452490595	=HYPERLINK("http://www.uniprot.org/uniprot/Q96HY6", "Click")
Q9NWT1	PAK1IP1	1	1.692	240660000	0.758729568457863	=HYPERLINK("http://www.uniprot.org/uniprot/Q9NWT1", "Click")
Q9Y2S0	POLR1D	2	1.7133	187300000	0.776777790428054	=HYPERLINK("http://www.uniprot.org/uniprot/Q9Y2S0", "Click")
P47897	QARS	5	1.7201	241280000	0.782492440107821	=HYPERLINK("http://www.uniprot.org/uniprot/P47897", "Click")
P06730-2	EIF4	7	1.7209	667470000	0.783163266061617	=HYPERLINK("http://www.uniprot.org/uniprot/P06730-2", "Click")
E9PK91	BCLAF1	1	1.7278	151730000	0.788936229244827	=HYPERLINK("http://www.uniprot.org/uniprot/E9PK91", "Click")
P20042	EIF2S2	14	1.7536	2080300000	0.810319703411077	=HYPERLINK("http://www.uniprot.org/uniprot/P20042", "Click")
Q08J23	NSUN2	48	1.7536	9.516e+09	0.810319703411077	=HYPERLINK("http://www.uniprot.org/uniprot/Q08J23", "Click")
P24534	EEF1B2	2	1.7591	1084400000	0.81483749838881	=HYPERLINK("http://www.uniprot.org/uniprot/P24534", "Click")
P41091	EIF2S3	28	1.7669	7200100000	0.821220391000695	=HYPERLINK("http://www.uniprot.org/uniprot/P41091", "Click")
P05198	EIF2S1	37	1.7871	1.2674e+10	0.837620364915273	=HYPERLINK("http://www.uniprot.org/uniprot/P05198", "Click")
Q96QR8	PURB	2	1.7931	199660000	0.842455948597312	=HYPERLINK("http://www.uniprot.org/uniprot/Q96QR8", "Click")
Q9NRH1	YAE1D1	1	1.8003	45244000	0.848237335693226	=HYPERLINK("http://www.uniprot.org/uniprot/Q9NRH1", "Click")
Q14008-3	CKAP	1	1.8152	13535000	0.860128514122888	=HYPERLINK("http://www.uniprot.org/uniprot/Q14008-3", "Click")
Q08170	SRSF4	2	1.8255	210820000	0.868291668772797	=HYPERLINK("http://www.uniprot.org/uniprot/Q08170", "Click")
Q9Y295	DRG1	7	1.8286	855620000	0.870739524988939	=HYPERLINK("http://www.uniprot.org/uniprot/Q9Y295", "Click")
Q92979	EMG1	1	1.8336	50959000	0.874678949207455	=HYPERLINK("http://www.uniprot.org/uniprot/Q92979", "Click")
P07814	EPRS	5	1.8438	274450000	0.882682172764669	=HYPERLINK("http://www.uniprot.org/uniprot/P07814", "Click")
Q9UQ80	PA2G4	143	1.8438	9.2178e+10	0.882682172764669	=HYPERLINK("http://www.uniprot.org/uniprot/Q9UQ80", "Click")
O60841	EIF5B	2	1.8454	132770000	0.883933561797603	=HYPERLINK("http://www.uniprot.org/uniprot/O60841", "Click")
Q8IUF8	MINA	2	1.8562	70935000	0.892352164917539	=HYPERLINK("http://www.uniprot.org/uniprot/Q8IUF8", "Click")
Q5VT25-6	CDC42BP	1	1.8672	96279000	0.900876466157899	=HYPERLINK("http://www.uniprot.org/uniprot/Q5VT25-6", "Click")
Q14694-2	USP1	16	1.8738	2183400000	0.90596697519228	=HYPERLINK("http://www.uniprot.org/uniprot/Q14694-2", "Click")
Q9UNX4	WDR3	2	1.8858	62258000	0.915176677970458	=HYPERLINK("http://www.uniprot.org/uniprot/Q9UNX4", "Click")
Q9GZS1-2	POLR1	3	1.8861	252320000	0.915406168950165	=HYPERLINK("http://www.uniprot.org/uniprot/Q9GZS1-2", "Click")
O95602	POLR1A	10	1.8939	439310000	0.921360156934695	=HYPERLINK("http://www.uniprot.org/uniprot/O95602", "Click")
Q9BU76	MMTAG2	2	1.9177	219130000	0.939377046547795	=HYPERLINK("http://www.uniprot.org/uniprot/Q9BU76", "Click")
Q96I51	WBSCR16	1	1.9202	22556000	0.941256583853279	=HYPERLINK("http://www.uniprot.org/uniprot/Q96I51", "Click")
Q9UJ88	IFRD2	5	1.9238	279030000	0.943958823013336	=HYPERLINK("http://www.uniprot.org/uniprot/Q9UJ88", "Click")
Q6P9B9	INTS5	1	1.9367	66202000	0.953600493934903	=HYPERLINK("http://www.uniprot.org/uniprot/Q6P9B9", "Click")
J3KNN5	DDX41	30	1.953	4028500000	0.965691949224705	=HYPERLINK("http://www.uniprot.org/uniprot/J3KNN5", "Click")
P61011	SRP54	6	1.9544	360280000	0.966725768717807	=HYPERLINK("http://www.uniprot.org/uniprot/P61011", "Click")
F5H3I5	CDK5RAP3	8	1.9593	316730000	0.97033831408107	=HYPERLINK("http://www.uniprot.org/uniprot/F5H3I5", "Click")
Q15046	KARS	11	1.972	781200000	0.979659551715824	=HYPERLINK("http://www.uniprot.org/uniprot/Q15046", "Click")
P26641	EEF1G	19	1.9875	3203800000	0.990954860396993	=HYPERLINK("http://www.uniprot.org/uniprot/P26641", "Click")
F2Z2W7	TRMT2A	5	1.9996	257140000	0.999711432134074	=HYPERLINK("http://www.uniprot.org/uniprot/F2Z2W7", "Click")
Q53EL6	PDCD4	8	2.0369	1284200000	1.02637515406648	=HYPERLINK("http://www.uniprot.org/uniprot/Q53EL6", "Click")
Q14004	CDK13	2	2.0477	49938000	1.03400436757658	=HYPERLINK("http://www.uniprot.org/uniprot/Q14004", "Click")
P20290	BTF3	13	2.0506	2400100000	1.03604610015686	=HYPERLINK("http://www.uniprot.org/uniprot/P20290", "Click")
Q5VY93	ARHGEF2	2	2.0761	89080000	1.05387593600288	=HYPERLINK("http://www.uniprot.org/uniprot/Q5VY93", "Click")
Q9HAN9	NMNAT1	1	2.1034	70031000	1.07272323102162	=HYPERLINK("http://www.uniprot.org/uniprot/Q9HAN9", "Click")
E7EX17	EIF4B	4	2.1247	237200000	1.08725915227795	=HYPERLINK("http://www.uniprot.org/uniprot/E7EX17", "Click")
Q92734	TFG	12	2.1392	1870300000	1.0970713705439	=HYPERLINK("http://www.uniprot.org/uniprot/Q92734", "Click")
Q12789	GTF3C1	8	2.162	639180000	1.11236652307256	=HYPERLINK("http://www.uniprot.org/uniprot/Q12789", "Click")
Q8WU90	ZC3H15	5	2.2278	767380000	1.15561972102645	=HYPERLINK("http://www.uniprot.org/uniprot/Q8WU90", "Click")
Q8N5U6-2	RNF1	1	2.2297	21654000	1.15684961255475	=HYPERLINK("http://www.uniprot.org/uniprot/Q8N5U6-2", "Click")
Q9H583	HEATR1	2	2.2299	20376000	1.1569790138501	=HYPERLINK("http://www.uniprot.org/uniprot/Q9H583", "Click")
P08240	SRPR	2	2.2538	81666000	1.17235949784814	=HYPERLINK("http://www.uniprot.org/uniprot/P08240", "Click")
P46013	MKI67	3	2.2543	333920000	1.17267952070629	=HYPERLINK("http://www.uniprot.org/uniprot/P46013", "Click")
E9PAV3	NACA	19	2.2798	5739400000	1.18890726664259	=HYPERLINK("http://www.uniprot.org/uniprot/E9PAV3", "Click")
Q13442	PDAP1	3	2.2885	322460000	1.19440229193857	=HYPERLINK("http://www.uniprot.org/uniprot/Q13442", "Click")
F5GZX4	POLR1B	4	2.3204	147150000	1.21437352443645	=HYPERLINK("http://www.uniprot.org/uniprot/F5GZX4", "Click")
E9PRY8	EEF1D	5	2.3598	602470000	1.23866459211462	=HYPERLINK("http://www.uniprot.org/uniprot/E9PRY8", "Click")
P56192	MARS	4	2.3617	156590000	1.23982571494662	=HYPERLINK("http://www.uniprot.org/uniprot/P56192", "Click")
Q16342	PDCD2	5	2.3754	439620000	1.2481704732018	=HYPERLINK("http://www.uniprot.org/uniprot/Q16342", "Click")
O94822-3	LTN	1	2.435	151100000	1.28392177230762	=HYPERLINK("http://www.uniprot.org/uniprot/O94822-3", "Click")
Q14232	EIF2B1	5	2.4618	301940000	1.29971356006424	=HYPERLINK("http://www.uniprot.org/uniprot/Q14232", "Click")
Q9NRA8	EIF4ENIF1	13	2.5138	1775200000	1.32986987231766	=HYPERLINK("http://www.uniprot.org/uniprot/Q9NRA8", "Click")
Q86TE4	LUZP2	2	2.64	192210000	1.40053792958373	=HYPERLINK("http://www.uniprot.org/uniprot/Q86TE4", "Click")
Q9UI10	EIF2B4	7	2.7366	709090000	1.45238457602946	=HYPERLINK("http://www.uniprot.org/uniprot/Q9UI10", "Click")
O43324	EEF1E1	2	2.8237	3.59e+08	1.49758681966327	=HYPERLINK("http://www.uniprot.org/uniprot/O43324", "Click")
Q75MJ1	ABCF2	30	2.8629	5460700000	1.51747727843238	=HYPERLINK("http://www.uniprot.org/uniprot/Q75MJ1", "Click")
I3L504	EIF5A	3	2.977	392690000	1.57385922157595	=HYPERLINK("http://www.uniprot.org/uniprot/I3L504", "Click")
P49770	EIF2B2	10	3.1476	1134600000	1.65425221343669	=HYPERLINK("http://www.uniprot.org/uniprot/P49770", "Click")
P14868	DARS	6	3.1951	286330000	1.67586108524	=HYPERLINK("http://www.uniprot.org/uniprot/P14868", "Click")
Q13144	EIF2B5	23	3.2878	4141100000	1.71712254117773	=HYPERLINK("http://www.uniprot.org/uniprot/Q13144", "Click")
P41252	IARS	4	3.498	139710000	1.80653028925957	=HYPERLINK("http://www.uniprot.org/uniprot/P41252", "Click")
Q13888	GTF2H2	2	3.5798	45586000	1.8398789877498	=HYPERLINK("http://www.uniprot.org/uniprot/Q13888", "Click")
P16083	NQO2	2	3.5857	433830000	1.84225478920535	=HYPERLINK("http://www.uniprot.org/uniprot/P16083", "Click")
Q9Y4A5	TRRAP	1	3.6144	4685500	1.85375617584363	=HYPERLINK("http://www.uniprot.org/uniprot/Q9Y4A5", "Click")
Q9NR50	EIF2B3	15	3.6444	2508500000	1.86568131433917	=HYPERLINK("http://www.uniprot.org/uniprot/Q9NR50", "Click")
Q8NE71	ABCF1	4	4.3074	542060000	2.10681730343136	=HYPERLINK("http://www.uniprot.org/uniprot/Q8NE71", "Click")
Q9NSD9	FARSB	20	4.3261	8.646e+09	2.11306701431437	=HYPERLINK("http://www.uniprot.org/uniprot/Q9NSD9", "Click")
Q9Y285	FARSA	8	4.6286	855390000	2.21057589143712	=HYPERLINK("http://www.uniprot.org/uniprot/Q9Y285", "Click")
Q9NQT6	FSCN3	1	6.8211	467780000	2.77000441323445	=HYPERLINK("http://www.uniprot.org/uniprot/Q9NQT6", "Click")

## Sheet: HMGwt vs control (HA)
Protein_ID	Protein_symbol	Ratio.H.L.count.HMG2L1_SUMO	Ratio.H.L.normalized.HMG2L1_SUMO	Ratio.M.L.count.HMG2L1_SUMO	Ratio.M.L.normalized.HMG2L1_SUMO	Intensity.HMG2L1_SUMO	Log2_Ratio.H.L.normalized.HMG2L1_SUMO	Log2_Ratio.M.L.normalized.HMG2L1_SUMO	Search
Q4AC94	C2CD3	1	0.99325	1	1.1588	4108100	-0.00977120657398826	0.212631589720954	=HYPERLINK("http://www.uniprot.org/uniprot/Q4AC94", "Click")
P62917	RPL8	10	0.9819	10	1.1207	61250000	-0.0263519917835298	0.164400135024412	=HYPERLINK("http://www.uniprot.org/uniprot/P62917", "Click")
Q99729-2	HNRNPA	5	0.96548	5	0.92541	8837300	-0.0506817209519041	-0.111835406106847	=HYPERLINK("http://www.uniprot.org/uniprot/Q99729-2", "Click")
P84103	SRSF3	3	0.95834	3	1.0283	8134100	-0.0613905085596366	0.0402612230644346	=HYPERLINK("http://www.uniprot.org/uniprot/P84103", "Click")
Q13283	G3BP1	14	0.9546	14	1.3165	42883000	-0.0670317584972455	0.396707521383976	=HYPERLINK("http://www.uniprot.org/uniprot/Q13283", "Click")
O75934	BCAS2	1	0.95424	1	1.1583	1382700	-0.0675759321533694	0.212008960113565	=HYPERLINK("http://www.uniprot.org/uniprot/O75934", "Click")
Q13347	EIF3I	2	0.94517	2	1.0453	2786300	-0.0813542564538225	0.0639170536923114	=HYPERLINK("http://www.uniprot.org/uniprot/Q13347", "Click")
J3QQ67	RPL18	9	0.9421	9	0.8856	22704000	-0.0860478908380365	-0.175272872767897	=HYPERLINK("http://www.uniprot.org/uniprot/J3QQ67", "Click")
Q02878	RPL6	21	0.92824	21	1.088	148650000	-0.107430226986846	0.121678556588252	=HYPERLINK("http://www.uniprot.org/uniprot/Q02878", "Click")
Q9H3N8	HRH4	1	0.92411	1	0.9362	21953000	-0.113863504058768	-0.0951113298374952	=HYPERLINK("http://www.uniprot.org/uniprot/Q9H3N8", "Click")
P24534	EEF1B2	1	0.91829	1	0.8055	1957000	-0.122978259884947	-0.312043505955518	=HYPERLINK("http://www.uniprot.org/uniprot/P24534", "Click")
Q9H3S4	TPK1	1	0.91807	1	0.64368	4186500	-0.123323936016549	-0.635584451811182	=HYPERLINK("http://www.uniprot.org/uniprot/Q9H3S4", "Click")
P62753	RPS6	10	0.90453	10	1.0369	51498000	-0.144759742252583	0.0522767654523578	=HYPERLINK("http://www.uniprot.org/uniprot/P62753", "Click")
Q9NR30	DDX21	11	0.88543	11	0.98567	19100000	-0.175549839457004	-0.0208233783565901	=HYPERLINK("http://www.uniprot.org/uniprot/Q9NR30", "Click")
P50914	RPL14	13	0.88311	13	1.0958	31922000	-0.17933494402326	0.13198450875653	=HYPERLINK("http://www.uniprot.org/uniprot/P50914", "Click")
P23396	RPS3	11	0.87415	11	0.87231	25874000	-0.194047234282657	-0.197087166325089	=HYPERLINK("http://www.uniprot.org/uniprot/P23396", "Click")
P62244	RPS15A	5	0.87402	5	1.1872	11895000	-0.194261801922717	0.247562997071354	=HYPERLINK("http://www.uniprot.org/uniprot/P62244", "Click")
P46782	RPS5	9	0.8648	9	1.2076	15374000	-0.209561571814799	0.272142661964176	=HYPERLINK("http://www.uniprot.org/uniprot/P46782", "Click")
P62906	RPL10A	8	0.86437	8	1.0209	42486000	-0.210279093955907	0.0298415571367151	=HYPERLINK("http://www.uniprot.org/uniprot/P62906", "Click")
Q01105	SET	1	0.84255	1	2.8035	2459200	-0.247165791249683	1.48722906980423	=HYPERLINK("http://www.uniprot.org/uniprot/Q01105", "Click")
P61247	RPS3A	19	0.8414	19	0.96868	92588000	-0.24913627678066	-0.0459079397309677	=HYPERLINK("http://www.uniprot.org/uniprot/P61247", "Click")
Q9Y4P3	TBL2	1	0.83935	1	1.3645	778180	-0.252655570310826	0.448372394612054	=HYPERLINK("http://www.uniprot.org/uniprot/Q9Y4P3", "Click")
K7ELC2	RPS15	11	0.83143	11	0.9005	35775000	-0.266333290068716	-0.151201818755811	=HYPERLINK("http://www.uniprot.org/uniprot/K7ELC2", "Click")
P62701	RPS4X	23	0.82832	23	0.92166	101680000	-0.271739871575884	-0.117693455706082	=HYPERLINK("http://www.uniprot.org/uniprot/P62701", "Click")
P46781	RPS9	10	0.8248	10	0.94376	68518000	-0.277883762181341	-0.0835080688084023	=HYPERLINK("http://www.uniprot.org/uniprot/P46781", "Click")
B7Z6Z4	MYL6	2	0.82325	2	0.42871	7211900	-0.280597488066739	-1.22192602533652	=HYPERLINK("http://www.uniprot.org/uniprot/B7Z6Z4", "Click")
Q08170	SRSF4	3	0.82052	3	0.89477	9292900	-0.285389595335868	-0.160411208602962	=HYPERLINK("http://www.uniprot.org/uniprot/Q08170", "Click")
G5E9M5	ILF3	15	0.81619	15	0.90951	31183000	-0.293023060153623	-0.136838594590483	=HYPERLINK("http://www.uniprot.org/uniprot/G5E9M5", "Click")
P62269	RPS18	11	0.80474	11	0.84724	58325000	-0.313405350540788	-0.239157391251919	=HYPERLINK("http://www.uniprot.org/uniprot/P62269", "Click")
Q13151	HNRNPA0	3	0.79796	3	0.87382	2617100	-0.325611665793118	-0.1945919683103	=HYPERLINK("http://www.uniprot.org/uniprot/Q13151", "Click")
P51114	FXR1	3	0.79625	3	0.84252	3719000	-0.328706627518424	-0.247217161045871	=HYPERLINK("http://www.uniprot.org/uniprot/P51114", "Click")
Q9BQG0-2	MYBBP1	2	0.79509	2	0.88864	1920200	-0.330809919767531	-0.170329012617966	=HYPERLINK("http://www.uniprot.org/uniprot/Q9BQG0-2", "Click")
P62277	RPS13	5	0.77568	5	0.78374	12778000	-0.366466490963861	-0.351552964682348	=HYPERLINK("http://www.uniprot.org/uniprot/P62277", "Click")
Q9BVP2	GNL3	5	0.77141	5	1.2396	5509800	-0.37443024674685	0.309874660036766	=HYPERLINK("http://www.uniprot.org/uniprot/Q9BVP2", "Click")
B4DR52	HIST2H2BF	8	0.76657	8	0.86184	39946000	-0.38351055604729	-0.214508036050997	=HYPERLINK("http://www.uniprot.org/uniprot/B4DR52", "Click")
O60869	EDF1	2	0.763	2	0.66996	1463900	-0.390245037827557	-0.577853132935348	=HYPERLINK("http://www.uniprot.org/uniprot/O60869", "Click")
Q9NX58	LYAR	3	0.73577	3	0.97834	4512700	-0.442673241264125	-0.0315921664480064	=HYPERLINK("http://www.uniprot.org/uniprot/Q9NX58", "Click")
Q14694-2	USP1	1	0.73093	1	0.80484	1210700	-0.452194846696611	-0.31322608700089	=HYPERLINK("http://www.uniprot.org/uniprot/Q14694-2", "Click")
P52272	HNRNPM	26	0.72576	26	0.70099	74585000	-0.462435549494583	-0.51253423132666	=HYPERLINK("http://www.uniprot.org/uniprot/P52272", "Click")
Q9Y3Y2-3	CHTO	1	0.71531	1	0.8223	1022100	-0.483359484412352	-0.282263266002518	=HYPERLINK("http://www.uniprot.org/uniprot/Q9Y3Y2-3", "Click")
P62258	YWHAE	3	0.71031	3	0.44844	5772000	-0.493479298643035	-1.15701312533491	=HYPERLINK("http://www.uniprot.org/uniprot/P62258", "Click")
Q9UN86	G3BP2	3	0.70974	3	0.76762	3304200	-0.494637477886683	-0.381535794082409	=HYPERLINK("http://www.uniprot.org/uniprot/Q9UN86", "Click")
Q15365	PCBP1	1	0.69484	1	0.83897	636760	-0.525247286520454	-0.25330887137964	=HYPERLINK("http://www.uniprot.org/uniprot/Q15365", "Click")
Q01081	U2AF1	2	0.69441	2	0.77909	3753600	-0.526140371116305	-0.36013809772529	=HYPERLINK("http://www.uniprot.org/uniprot/Q01081", "Click")
Q14974	KPNB1	11	0.69248	11	0.57251	20910000	-0.530155690609997	-0.804627201984487	=HYPERLINK("http://www.uniprot.org/uniprot/Q14974", "Click")
P09651	HNRNPA1	14	0.67567	14	0.67289	51690000	-0.565609294543467	-0.571557413863302	=HYPERLINK("http://www.uniprot.org/uniprot/P09651", "Click")
P52292	KPNA2	4	0.65429	4	0.61596	4772500	-0.611997873798818	-0.699091428505086	=HYPERLINK("http://www.uniprot.org/uniprot/P52292", "Click")
O60506	SYNCRIP	5	0.64866	5	0.67553	4677700	-0.624465617965488	-0.565908254440518	=HYPERLINK("http://www.uniprot.org/uniprot/O60506", "Click")
Q9Y3U8	RPL36	5	0.64209	5	0.64149	12677000	-0.6391525647463	-0.640501319148175	=HYPERLINK("http://www.uniprot.org/uniprot/Q9Y3U8", "Click")
Q13310-3	PABPC	7	0.63751	7	0.76395	14926000	-0.649480122582914	-0.38844987693076	=HYPERLINK("http://www.uniprot.org/uniprot/Q13310-3", "Click")
P55884-2	EIF3	2	0.6348	2	0.77087	1744100	-0.655625966714267	-0.375440511230492	=HYPERLINK("http://www.uniprot.org/uniprot/P55884-2", "Click")
H3BLZ8	DDX17	3	0.62645	3	0.5968	1833800	-0.67472872920404	-0.744680559294212	=HYPERLINK("http://www.uniprot.org/uniprot/H3BLZ8", "Click")
J3KTA4	DDX5	6	0.62205	6	0.64703	10685000	-0.684897546922332	-0.62809548955082	=HYPERLINK("http://www.uniprot.org/uniprot/J3KTA4", "Click")
O14979	HNRPDL	1	0.61946	1	0.76417	2446500	-0.690916967751123	-0.388034473806413	=HYPERLINK("http://www.uniprot.org/uniprot/O14979", "Click")
Q08211	DHX9	33	0.61216	33	0.68213	75012000	-0.708019316090699	-0.551881381323321	=HYPERLINK("http://www.uniprot.org/uniprot/Q08211", "Click")
P11940	PABPC1	27	0.60721	27	0.76055	78900000	-0.71973254452988	-0.394884998310563	=HYPERLINK("http://www.uniprot.org/uniprot/P11940", "Click")
O00425	IGF2BP3	2	0.60446	2	0.79586	2181000	-0.726281222263242	-0.329413426768728	=HYPERLINK("http://www.uniprot.org/uniprot/O00425", "Click")
Q9UMS4	PRPF19	4	0.60196	4	0.93308	6849500	-0.732260471222855	-0.0999273153586629	=HYPERLINK("http://www.uniprot.org/uniprot/Q9UMS4", "Click")
Q14103	HNRNPD	6	0.60005	6	0.5883	10283000	-0.736845374588545	-0.765376058636144	=HYPERLINK("http://www.uniprot.org/uniprot/Q14103", "Click")
Q13263	TRIM28	1	0.59004	1	0.60595	1070000	-0.76111533389504	-0.722729340344358	=HYPERLINK("http://www.uniprot.org/uniprot/Q13263", "Click")
P14866	HNRNPL	2	0.56706	2	0.45944	3420900	-0.818426701654969	-1.12205162805078	=HYPERLINK("http://www.uniprot.org/uniprot/P14866", "Click")
H0YIS7	C17orf49	1	0.56557	1	1.2615	2009900	-0.822222498783716	0.335140206314213	=HYPERLINK("http://www.uniprot.org/uniprot/H0YIS7", "Click")
Q96PK6	RBM14	1	0.55475	1	1.0053	1563600	-0.850090332465076	0.00762609237617795	=HYPERLINK("http://www.uniprot.org/uniprot/Q96PK6", "Click")
P16104	H2AFX	3	0.54964	3	0.50399	9469300	-0.863441094913037	-0.988532986347756	=HYPERLINK("http://www.uniprot.org/uniprot/P16104", "Click")
P68104	EEF1A1	3	0.54846	3	0.58811	3781800	-0.866541688308014	-0.76584207313815	=HYPERLINK("http://www.uniprot.org/uniprot/P68104", "Click")
P26368	U2AF2	1	0.54736	1	0.84902	878380	-0.869438085668912	-0.236129555760444	=HYPERLINK("http://www.uniprot.org/uniprot/P26368", "Click")
P11142	HSPA8	2	0.54644	2	0.5818	1895700	-0.871865000553928	-0.781404798449143	=HYPERLINK("http://www.uniprot.org/uniprot/P11142", "Click")
Q00577	PURA	1	0.54617	1	0.48006	997420	-0.872578022893041	-1.05871336344357	=HYPERLINK("http://www.uniprot.org/uniprot/Q00577", "Click")
Q9Y224	C14orf166	7	0.54591	7	0.38909	10292000	-0.873264970218728	-1.36182419279762	=HYPERLINK("http://www.uniprot.org/uniprot/Q9Y224", "Click")
Q9H4L4	SENP3	1	0.54333	1	0.98186	499340	-0.880099387181775	-0.0264107645476594	=HYPERLINK("http://www.uniprot.org/uniprot/Q9H4L4", "Click")
P22626	HNRNPA2B1	18	0.52853	18	0.48306	50864000	-0.919942731845408	-1.0497257001816	=HYPERLINK("http://www.uniprot.org/uniprot/P22626", "Click")
P61978-2	HNRNP	4	0.52229	4	0.58028	4734200	-0.937077013402964	-0.785178889239336	=HYPERLINK("http://www.uniprot.org/uniprot/P61978-2", "Click")
Q6PKG0	LARP1	3	0.52033	3	0.78576	3191200	-0.942501205555635	-0.347839367241502	=HYPERLINK("http://www.uniprot.org/uniprot/Q6PKG0", "Click")
P08107	HSPA1A	24	0.51546	24	0.60011	77920000	-0.956067616936379	-0.736701124317705	=HYPERLINK("http://www.uniprot.org/uniprot/P08107", "Click")
P48634	PRRC2A	2	0.51233	2	0.72462	3353900	-0.964854722157886	-0.46470346919191	=HYPERLINK("http://www.uniprot.org/uniprot/P48634", "Click")
Q9NZI8	IGF2BP1	21	0.50605	21	0.71258	70278000	-0.982648158212225	-0.488876103004328	=HYPERLINK("http://www.uniprot.org/uniprot/Q9NZI8", "Click")
B4DVB8	ELAVL1	8	0.50183	8	0.58523	8341400	-0.994729375520288	-0.772924368230719	=HYPERLINK("http://www.uniprot.org/uniprot/B4DVB8", "Click")
Q14978-3	NOLC	1	0.49082	1	0.55662	517940	-1.02673405755537	-0.845235347586087	=HYPERLINK("http://www.uniprot.org/uniprot/Q14978-3", "Click")
Q07065	CKAP4	9	0.4893	9	0.63191	10065000	-1.03120881211641	-0.662208998193333	=HYPERLINK("http://www.uniprot.org/uniprot/Q07065", "Click")
Q9Y3I0	C22orf28	3	0.48327	3	0.43904	3951200	-1.04909865566605	-1.187575708264	=HYPERLINK("http://www.uniprot.org/uniprot/Q9Y3I0", "Click")
O95429	BAG4	1	0.47974	1	0.55516	701250	-1.05967536058921	-0.849024471280531	=HYPERLINK("http://www.uniprot.org/uniprot/O95429", "Click")
B4DRT2	MRPS27	4	0.4625	4	0.70458	8001000	-1.11247472925841	-0.505164571389049	=HYPERLINK("http://www.uniprot.org/uniprot/B4DRT2", "Click")
Q6P2Q9	PRPF8	4	0.45668	4	0.662	2992900	-1.13074448566732	-0.595096877854869	=HYPERLINK("http://www.uniprot.org/uniprot/Q6P2Q9", "Click")
P51991	HNRNPA3	2	0.45172	2	0.43388	3741200	-1.14649930406511	-1.20463200923012	=HYPERLINK("http://www.uniprot.org/uniprot/P51991", "Click")
Q86U42	PABPN1	2	0.45171	2	0.4325	1924600	-1.14653124223499	-1.209227962138	=HYPERLINK("http://www.uniprot.org/uniprot/Q86U42", "Click")
O43390	HNRNPR	4	0.45037	4	0.52306	2777700	-1.15081736492194	-0.934951647960969	=HYPERLINK("http://www.uniprot.org/uniprot/O43390", "Click")
O00571	DDX3X	7	0.43806	7	0.27001	7800500	-1.19079960913829	-1.88891525545107	=HYPERLINK("http://www.uniprot.org/uniprot/O00571", "Click")
Q13523	PRPF4B	2	0.41857	2	0.57725	1622000	-1.25645918129234	-0.792731826887972	=HYPERLINK("http://www.uniprot.org/uniprot/Q13523", "Click")
O75643	SNRNP200	6	0.41483	6	0.61066	4549500	-1.26940786301641	-0.711558747318133	=HYPERLINK("http://www.uniprot.org/uniprot/O75643", "Click")
P38159	RBMX	7	0.39731	7	0.54988	9281500	-1.33166298943304	-0.86281128042069	=HYPERLINK("http://www.uniprot.org/uniprot/P38159", "Click")
P84090	ERH	3	0.38717	3	0.38454	10876000	-1.36896092566328	-1.37879441919665	=HYPERLINK("http://www.uniprot.org/uniprot/P84090", "Click")
Q16626	MEA1	1	0.3858	1	0.28897	1689500	-1.37407495150035	-1.79100837066588	=HYPERLINK("http://www.uniprot.org/uniprot/Q16626", "Click")
K7ES00	H3F3B	2	0.38486	2	0.34877	19072000	-1.37759436086625	-1.5196521451183	=HYPERLINK("http://www.uniprot.org/uniprot/K7ES00", "Click")
Q9NY12	GAR1	4	0.37511	4	0.343	6188300	-1.41461437078933	-1.54371951848927	=HYPERLINK("http://www.uniprot.org/uniprot/Q9NY12", "Click")
P10599	TXN	4	0.37228	4	0.2648	3973800	-1.42553998252781	-1.91702497274223	=HYPERLINK("http://www.uniprot.org/uniprot/P10599", "Click")
P78347	GTF2I	4	0.36696	4	0.25961	4650400	-1.44630528235485	-1.94558213885175	=HYPERLINK("http://www.uniprot.org/uniprot/P78347", "Click")
F8W0W6	SNRPF	1	0.36153	1	0.30814	797950	-1.46781272694903	-1.69834212248765	=HYPERLINK("http://www.uniprot.org/uniprot/F8W0W6", "Click")
P12956	XRCC6	1	0.3606	1	0.32207	1812200	-1.47152869811711	-1.63455381127596	=HYPERLINK("http://www.uniprot.org/uniprot/P12956", "Click")
D6W5Y5	CIRBP	1	0.35473	1	0.47107	1199400	-1.49520674876702	-1.08598663770506	=HYPERLINK("http://www.uniprot.org/uniprot/D6W5Y5", "Click")
Q92499	DDX1	10	0.35453	10	0.35775	13876000	-1.49602038273997	-1.48297632793542	=HYPERLINK("http://www.uniprot.org/uniprot/Q92499", "Click")
Q9UI30	TRMT112	1	0.3541	1	0.30769	1592900	-1.49777125115853	-1.70045053839447	=HYPERLINK("http://www.uniprot.org/uniprot/Q9UI30", "Click")
P07910	HNRNPC	9	0.34467	9	0.47834	45871000	-1.53671236257252	-1.06389165671236	=HYPERLINK("http://www.uniprot.org/uniprot/P07910", "Click")
P16989	CSDA	6	0.34094	6	0.40035	27677000	-1.55241022460784	-1.32066628868633	=HYPERLINK("http://www.uniprot.org/uniprot/P16989", "Click")
A8MXP9	MATR3	5	0.33883	5	0.42787	8911800	-1.56136647837803	-1.22475556658851	=HYPERLINK("http://www.uniprot.org/uniprot/A8MXP9", "Click")
Q96HQ2	CDKN2AIPNL	2	0.33384	2	0.42513	1506900	-1.58277126917342	-1.23402402616175	=HYPERLINK("http://www.uniprot.org/uniprot/Q96HQ2", "Click")
I1E4Y6	GIGYF2	9	0.33127	9	0.41864	17974000	-1.593920536838	-1.2562179308221	=HYPERLINK("http://www.uniprot.org/uniprot/I1E4Y6", "Click")
P62805	HIST1H4A	4	0.32999	4	0.43894	14083000	-1.59950578911022	-1.18790434787928	=HYPERLINK("http://www.uniprot.org/uniprot/P62805", "Click")
Q9UKV3	ACIN1	1	0.32867	1	0.40181	2370200	-1.60528831728398	-1.31541462546304	=HYPERLINK("http://www.uniprot.org/uniprot/Q9UKV3", "Click")
P67809	YBX1	3	0.32814	3	0.32235	13740000	-1.60761662695537	-1.63330011140051	=HYPERLINK("http://www.uniprot.org/uniprot/P67809", "Click")
P23246	SFPQ	8	0.32748	8	0.94154	11708000	-1.61052129444152	-0.0869057078802529	=HYPERLINK("http://www.uniprot.org/uniprot/P23246", "Click")
Q00839	HNRNPU	23	0.32743	23	0.38364	180560000	-1.61074158349554	-1.38217494493514	=HYPERLINK("http://www.uniprot.org/uniprot/Q00839", "Click")
P08621	SNRNP70	2	0.32069	2	0.33447	3010400	-1.64074872762275	-1.58005127951297	=HYPERLINK("http://www.uniprot.org/uniprot/P08621", "Click")
O60573	EIF4E2	3	0.31812	3	0.34364	4084700	-1.6523570188484	-1.54103011765754	=HYPERLINK("http://www.uniprot.org/uniprot/O60573", "Click")
Q16629	SRSF7	4	0.31658	4	0.48625	5499000	-1.65935797905922	-1.04022984478853	=HYPERLINK("http://www.uniprot.org/uniprot/Q16629", "Click")
Q9Y5A9	YTHDF2	2	0.31442	2	0.37977	2460600	-1.66923510571606	-1.39680215085512	=HYPERLINK("http://www.uniprot.org/uniprot/Q9Y5A9", "Click")
Q15233	NONO	6	0.31313	6	0.66898	6587000	-1.67516635971688	-0.57996501456192	=HYPERLINK("http://www.uniprot.org/uniprot/Q15233", "Click")
Q9P032	NDUFAF4	2	0.31284	2	0.32631	2557400	-1.6765031061801	-1.61568489437348	=HYPERLINK("http://www.uniprot.org/uniprot/Q9P032", "Click")
P05141	SLC25A5	2	0.30862	2	0.49873	3176300	-1.69609653665381	-1.00366910714508	=HYPERLINK("http://www.uniprot.org/uniprot/P05141", "Click")
Q92804	TAF15	2	0.30404	2	0.20536	3684300	-1.71766695541126	-2.28377289386139	=HYPERLINK("http://www.uniprot.org/uniprot/Q92804", "Click")
O43143	DHX15	5	0.29547	5	0.37983	3797800	-1.75891643842152	-1.39657423694613	=HYPERLINK("http://www.uniprot.org/uniprot/O43143", "Click")
P62995	TRA2B	3	0.29188	3	0.33039	5327200	-1.7765527360148	-1.59775807389495	=HYPERLINK("http://www.uniprot.org/uniprot/P62995", "Click")
Q9Y2W1	THRAP3	6	0.28981	6	0.2689	10340000	-1.78682071841384	-1.89485833967658	=HYPERLINK("http://www.uniprot.org/uniprot/Q9Y2W1", "Click")
Q9UQ35	SRRM2	4	0.28538	4	0.55174	3248700	-1.80904386347895	-0.857939518241374	=HYPERLINK("http://www.uniprot.org/uniprot/Q9UQ35", "Click")
Q9H307	PNN	3	0.2846	3	0.37535	3360900	-1.81299243302297	-1.41369161189047	=HYPERLINK("http://www.uniprot.org/uniprot/Q9H307", "Click")
Q8ND56	LSM14A	10	0.28327	10	0.28409	30190000	-1.81975027517981	-1.81558004549409	=HYPERLINK("http://www.uniprot.org/uniprot/Q8ND56", "Click")
Q15287	RNPS1	1	0.28189	1	0.27912	1679900	-1.82679579543345	-1.84104259224244	=HYPERLINK("http://www.uniprot.org/uniprot/Q15287", "Click")
O75494	SRSF10	1	0.27364	1	0.40746	1219700	-1.86964895975259	-1.29526965673164	=HYPERLINK("http://www.uniprot.org/uniprot/O75494", "Click")
Q08380	LGALS3BP	1	0.26885	1	0.18489	3993000	-1.89512662327398	-2.43526089794705	=HYPERLINK("http://www.uniprot.org/uniprot/Q08380", "Click")
Q9NVI7	ATAD3A	4	0.26824	4	0.41524	2980600	-1.89840370664303	-1.26798266992458	=HYPERLINK("http://www.uniprot.org/uniprot/Q9NVI7", "Click")
P35244	RPA3	9	0.26504	9	0.21454	24954000	-1.9157179863558	-2.22068143820392	=HYPERLINK("http://www.uniprot.org/uniprot/P35244", "Click")
E5RJR5	SKP1	1	0.2626	1	0.26999	543040	-1.92906117865656	-1.88902212175045	=HYPERLINK("http://www.uniprot.org/uniprot/E5RJR5", "Click")
P31689	DNAJA1	1	0.26128	1	0.32922	393330	-1.93633139887512	-1.60287611324578	=HYPERLINK("http://www.uniprot.org/uniprot/P31689", "Click")
Q9BTZ2	DHRS4	7	0.26078	7	0.29916	14688000	-1.93909486568354	-1.74101080622415	=HYPERLINK("http://www.uniprot.org/uniprot/Q9BTZ2", "Click")
Q92900	UPF1	2	0.2598	2	0.27441	1886600	-1.94452666410157	-1.86559503798475	=HYPERLINK("http://www.uniprot.org/uniprot/Q92900", "Click")
H3BPE7	FUS	3	0.25873	3	0.27233	9191800	-1.95048074924545	-1.87657217579166	=HYPERLINK("http://www.uniprot.org/uniprot/H3BPE7", "Click")
P62987	UBA52	3	0.25518	3	0.29884	3714000	-1.97041283408989	-1.74255482781997	=HYPERLINK("http://www.uniprot.org/uniprot/P62987", "Click")
G8JLB6	HNRNPH1	7	0.24535	7	0.33072	18166000	-2.02708682348122	-1.59631780101136	=HYPERLINK("http://www.uniprot.org/uniprot/G8JLB6", "Click")
P38919	EIF4A3	2	0.24034	2	0.34392	2242800	-2.05685131741755	-1.53985507945351	=HYPERLINK("http://www.uniprot.org/uniprot/P38919", "Click")
P31942	HNRNPH3	3	0.23172	3	0.28527	3294600	-2.10954552476501	-1.80960005889283	=HYPERLINK("http://www.uniprot.org/uniprot/P31942", "Click")
P57740	NUP107	1	0.2313	1	0.21905	603040	-2.11216282891326	-2.1906678802265	=HYPERLINK("http://www.uniprot.org/uniprot/P57740", "Click")
P68371	TUBB4B	3	0.23037	3	0.23097	1292100	-2.11797524125486	-2.11422261840583	=HYPERLINK("http://www.uniprot.org/uniprot/P68371", "Click")
P98179	RBM3	2	0.22449	2	0.25523	2049800	-2.15527691393756	-1.97013017994019	=HYPERLINK("http://www.uniprot.org/uniprot/P98179", "Click")
Q9BY77	POLDIP3	1	0.2046	1	0.4148	857010	-2.28912194980412	-1.26951220073622	=HYPERLINK("http://www.uniprot.org/uniprot/Q9BY77", "Click")
Q9NYF8	BCLAF1	12	0.20405	12	0.24498	18472000	-2.29300538429135	-2.0292641214905	=HYPERLINK("http://www.uniprot.org/uniprot/Q9NYF8", "Click")
Q01844-5	EWSR	8	0.20014	8	0.22347	77704000	-2.32091856165416	-2.16184692681766	=HYPERLINK("http://www.uniprot.org/uniprot/Q01844-5", "Click")
O75506	HSBP1	1	0.19938	1	0.27549	354990	-2.32640739602362	-1.85992814346751	=HYPERLINK("http://www.uniprot.org/uniprot/O75506", "Click")
P15927-3	RPA	4	0.19818	4	0.24775	10525000	-2.33511671943013	-2.0130430374756	=HYPERLINK("http://www.uniprot.org/uniprot/P15927-3", "Click")
Q00325	SLC25A3	1	0.1855	1	0.26913	2020900	-2.43050890804128	-1.89362487730601	=HYPERLINK("http://www.uniprot.org/uniprot/Q00325", "Click")
A7MAP1	CORO1C	4	0.17598	4	1.3981	6465900	-2.5065166179587	0.483467554092807	=HYPERLINK("http://www.uniprot.org/uniprot/A7MAP1", "Click")
P63010-2	AP2B	1	0.17431	1	0.19325	1040300	-2.52027275699823	-2.37145968073724	=HYPERLINK("http://www.uniprot.org/uniprot/P63010-2", "Click")
Q02978	SLC25A11	2	0.16385	2	0.27664	2055500	-2.60955242200669	-1.85391832079453	=HYPERLINK("http://www.uniprot.org/uniprot/Q02978", "Click")
Q9ULX6	AKAP8L	5	0.15629	5	0.22281	8557200	-2.67770262244833	-2.16611411074329	=HYPERLINK("http://www.uniprot.org/uniprot/Q9ULX6", "Click")
Q04837	SSBP1	13	0.1526	13	0.16176	60051000	-2.71217313271492	-2.6280731925338	=HYPERLINK("http://www.uniprot.org/uniprot/Q04837", "Click")
P08670	VIM	7	0.14101	7	0.8399	6088700	-2.82613061709422	-0.251710526629585	=HYPERLINK("http://www.uniprot.org/uniprot/P08670", "Click")
P27694	RPA1	7	0.13202	7	0.14583	10546000	-2.92117159170411	-2.77764055492707	=HYPERLINK("http://www.uniprot.org/uniprot/P27694", "Click")
Q92734	TFG	9	0.12692	9	0.12676	22965000	-2.97800866851917	-2.97982853005458	=HYPERLINK("http://www.uniprot.org/uniprot/Q92734", "Click")
Q53H12	AGK	2	0.1125	2	0.28706	4235500	-3.15200309344505	-1.8005757807897	=HYPERLINK("http://www.uniprot.org/uniprot/Q53H12", "Click")
Q9H1Z9	TSPAN10	1	0.1099	1	0.19756	4216000	-3.18573670860022	-2.33963722105837	=HYPERLINK("http://www.uniprot.org/uniprot/Q9H1Z9", "Click")
Q14157-5	UBAP2	2	0.10887	2	0.20207	3734400	-3.19932163223632	-2.30707294468816	=HYPERLINK("http://www.uniprot.org/uniprot/Q14157-5", "Click")
Q9BUJ2	HNRNPUL1	24	0.10467	24	0.11119	86348000	-3.25608009152128	-3.16890105142254	=HYPERLINK("http://www.uniprot.org/uniprot/Q9BUJ2", "Click")
F5H012	TRIM21	3	0.060735	3	0.078294	6761600	-4.0413280460392	-3.67495443783844	=HYPERLINK("http://www.uniprot.org/uniprot/F5H012", "Click")
P01781	P01781	1	0.020816	1	0.016407	34379000	-5.58616332260638	-5.92954472184273	=HYPERLINK("http://www.uniprot.org/uniprot/P01781", "Click")
P63244	GNB2L1	14	1.0105	14	1.2602	44574000	0.0150693217176482	0.333652714765414	=HYPERLINK("http://www.uniprot.org/uniprot/P63244", "Click")
P18124	RPL7	12	1.0111	12	1.2238	46133000	0.0159256899902542	0.291367804285308	=HYPERLINK("http://www.uniprot.org/uniprot/P18124", "Click")
Q8WU90	ZC3H15	1	1.0221	1	0.50242	739640	0.0315363532680532	-0.993034199673524	=HYPERLINK("http://www.uniprot.org/uniprot/Q8WU90", "Click")
O00410-3	IPO	5	1.0282	5	0.74896	7638300	0.0401209172008775	-0.417039424724858	=HYPERLINK("http://www.uniprot.org/uniprot/O00410-3", "Click")
E9PB61	ALYREF	8	1.0368	8	1.0052	45767000	0.0521376233351753	0.0074825763312062	=HYPERLINK("http://www.uniprot.org/uniprot/E9PB61", "Click")
P46776	RPL27A	10	1.0375	10	1.0239	83161000	0.0531113364595625	0.0340748202705723	=HYPERLINK("http://www.uniprot.org/uniprot/P46776", "Click")
P61353	RPL27	7	1.0421	7	1.1821	53646000	0.0594937253916716	0.241352085770659	=HYPERLINK("http://www.uniprot.org/uniprot/P61353", "Click")
Q14444	CAPRIN1	12	1.047	12	1.4322	39378000	0.0662614422687213	0.518232972253483	=HYPERLINK("http://www.uniprot.org/uniprot/Q14444", "Click")
Q96AG4	LRRC59	7	1.0472	7	1	21039000	0.0665370023957913	0	=HYPERLINK("http://www.uniprot.org/uniprot/Q96AG4", "Click")
F8W727	RPL32	10	1.0807	10	1.1683	70531000	0.111966089603492	0.224410781870753	=HYPERLINK("http://www.uniprot.org/uniprot/F8W727", "Click")
P18077	RPL35A	3	1.0818	3	1.1446	18368000	0.113433802604049	0.19484351199952	=HYPERLINK("http://www.uniprot.org/uniprot/P18077", "Click")
P60468	SEC61B	1	1.086	1	0.92283	1014500	0.119024103142275	-0.115863189969504	=HYPERLINK("http://www.uniprot.org/uniprot/P60468", "Click")
P61254	RPL26	11	1.0879	11	1.1485	81598000	0.121545949846959	0.199750856715837	=HYPERLINK("http://www.uniprot.org/uniprot/P61254", "Click")
P27635	RPL10	9	1.0931	9	1.2068	53385000	0.128425389028837	0.271186601597253	=HYPERLINK("http://www.uniprot.org/uniprot/P27635", "Click")
P32969	RPL9	7	1.0959	7	1.1749	30058000	0.132116159533725	0.232537969008518	=HYPERLINK("http://www.uniprot.org/uniprot/P32969", "Click")
P36578	RPL4	17	1.0969	17	1.2156	104300000	0.133432006980735	0.281668579972845	=HYPERLINK("http://www.uniprot.org/uniprot/P36578", "Click")
P46777	RPL5	14	1.102	14	1.2351	98576000	0.140124223909071	0.304627854492976	=HYPERLINK("http://www.uniprot.org/uniprot/P46777", "Click")
P46778	RPL21	10	1.1042	10	1.2587	79148000	0.14300150624249	0.331934470438814	=HYPERLINK("http://www.uniprot.org/uniprot/P46778", "Click")
Q8IZL8-2	PELP	1	1.1058	1	1.5371	2143100	0.14509047680242	0.620211026324114	=HYPERLINK("http://www.uniprot.org/uniprot/Q8IZL8-2", "Click")
P62081	RPS7	12	1.1068	12	1.118	45846000	0.146394549060505	0.160920188181103	=HYPERLINK("http://www.uniprot.org/uniprot/P62081", "Click")
Q02543	RPL18A	6	1.1069	6	1.1865	48942000	0.146524891477442	0.246712100531861	=HYPERLINK("http://www.uniprot.org/uniprot/Q02543", "Click")
P62266	RPS23	3	1.1074	3	1.1965	40384000	0.147176426980946	0.258820396876412	=HYPERLINK("http://www.uniprot.org/uniprot/P62266", "Click")
P84098	RPL19	12	1.1169	12	1.2111	67012000	0.15950002202322	0.276317992652217	=HYPERLINK("http://www.uniprot.org/uniprot/P84098", "Click")
P40429	RPL13A	5	1.1295	5	1.2737	43836000	0.175684270730997	0.34902551348206	=HYPERLINK("http://www.uniprot.org/uniprot/P40429", "Click")
P15880	RPS2	9	1.1297	9	1.216	38607000	0.175939705406043	0.282143228781498	=HYPERLINK("http://www.uniprot.org/uniprot/P15880", "Click")
P39023	RPL3	20	1.1474	20	1.2665	113500000	0.198368423102519	0.340847077050414	=HYPERLINK("http://www.uniprot.org/uniprot/P39023", "Click")
P62424	RPL7A	10	1.1657	10	1.2133	83644000	0.221196549944547	0.278936314679231	=HYPERLINK("http://www.uniprot.org/uniprot/P62424", "Click")
P26373	RPL13	12	1.1673	12	1.1878	79622000	0.223175386144562	0.2482919377391	=HYPERLINK("http://www.uniprot.org/uniprot/P26373", "Click")
Q14152	EIF3A	11	1.1679	11	1.1219	22184000	0.22391675051899	0.165944087770598	=HYPERLINK("http://www.uniprot.org/uniprot/Q14152", "Click")
P61313	RPL15	14	1.1739	14	1.2299	91276000	0.231309516072501	0.298541018516531	=HYPERLINK("http://www.uniprot.org/uniprot/P61313", "Click")
A8MUS3	RPL23A	7	1.1763	7	1.091	50936000	0.234256047688296	0.12565110166152	=HYPERLINK("http://www.uniprot.org/uniprot/A8MUS3", "Click")
B5ME19	EIF3CL	5	1.179	5	1.1162	11953000	0.237563718317676	0.158595551500897	=HYPERLINK("http://www.uniprot.org/uniprot/B5ME19", "Click")
P62847-4	RPS2	5	1.1968	5	1.1767	24078000	0.259182080338187	0.234746551744322	=HYPERLINK("http://www.uniprot.org/uniprot/P62847-4", "Click")
P62241	RPS8	10	1.2059	10	1.2168	91966000	0.270110275823618	0.283092058175047	=HYPERLINK("http://www.uniprot.org/uniprot/P62241", "Click")
P35268	RPL22	1	1.2138	1	1.151	4671200	0.27953072572999	0.202887833470143	=HYPERLINK("http://www.uniprot.org/uniprot/P35268", "Click")
P62913	RPL11	7	1.2175	7	1.1305	61102000	0.283921772307618	0.176960992089442	=HYPERLINK("http://www.uniprot.org/uniprot/P62913", "Click")
Q9H7D0	DOCK5	1	1.2183	1	1.7084	13798000	0.284869433096032	0.772645803092692	=HYPERLINK("http://www.uniprot.org/uniprot/Q9H7D0", "Click")
P42766	RPL35	6	1.22	6	1.2889	25501000	0.286881147788162	0.366140335770504	=HYPERLINK("http://www.uniprot.org/uniprot/P42766", "Click")
Q71RC2-4	LARP	1	1.2297	1	1.4247	517220	0.298306395806485	0.510658162030044	=HYPERLINK("http://www.uniprot.org/uniprot/Q71RC2-4", "Click")
J3QL51	RPL17	11	1.2518	11	1.3502	61504000	0.32400408139443	0.433173124044276	=HYPERLINK("http://www.uniprot.org/uniprot/J3QL51", "Click")
Q12905	ILF2	8	1.277	8	1.5723	19414000	0.352758525040637	0.652876514809622	=HYPERLINK("http://www.uniprot.org/uniprot/Q12905", "Click")
P08708	RPS17	5	1.3846	5	1.6436	29563000	0.469469253267266	0.716859235618207	=HYPERLINK("http://www.uniprot.org/uniprot/P08708", "Click")
P62899	RPL31	8	1.3861	8	1.4504	63246000	0.471031344271528	0.536450830194709	=HYPERLINK("http://www.uniprot.org/uniprot/P62899", "Click")
B3KSH1	EIF3F	8	1.4042	8	1.5375	14257000	0.489748433120335	0.620586410451878	=HYPERLINK("http://www.uniprot.org/uniprot/B3KSH1", "Click")
P62857	RPS28	5	1.4253	5	1.1235	59061000	0.511265612582551	0.16800012451782	=HYPERLINK("http://www.uniprot.org/uniprot/P62857", "Click")
B0QY89	EIF3L	3	1.4405	3	1.3756	3019800	0.526569660497783	0.460061020977341	=HYPERLINK("http://www.uniprot.org/uniprot/B0QY89", "Click")
P60228	EIF3E	9	1.4522	9	1.2845	32466000	0.538240157974276	0.36120689023873	=HYPERLINK("http://www.uniprot.org/uniprot/P60228", "Click")
P46783	RPS10	7	1.473	7	1.9936	31739000	0.558757430373762	0.995375973474553	=HYPERLINK("http://www.uniprot.org/uniprot/P46783", "Click")
F8VZW7	LOC100996747	3	1.4803	3	1.7022	12897000	0.565889584403189	0.767400556446066	=HYPERLINK("http://www.uniprot.org/uniprot/F8VZW7", "Click")
P37108	SRP14	3	1.4865	3	1.6091	4912600	0.571919463245557	0.686253987354753	=HYPERLINK("http://www.uniprot.org/uniprot/P37108", "Click")
Q9Y295	DRG1	1	1.5743	1	1.2862	854740	0.654710488285972	0.363114994589318	=HYPERLINK("http://www.uniprot.org/uniprot/Q9Y295", "Click")
P16403	HIST1H1C	1	1.5779	1	0.82226	5900200	0.658005776913121	-0.282333446235099	=HYPERLINK("http://www.uniprot.org/uniprot/P16403", "Click")
P62888	RPL30	5	1.5961	5	1.3342	2.8e+07	0.674551043154592	0.415974946418097	=HYPERLINK("http://www.uniprot.org/uniprot/P62888", "Click")
P62280	RPS11	8	1.6136	8	1.8418	64426000	0.690282989063512	0.881116408511902	=HYPERLINK("http://www.uniprot.org/uniprot/P62280", "Click")
P42677	RPS27	4	1.6183	4	1.2118	19051000	0.694479078962469	0.277151610677493	=HYPERLINK("http://www.uniprot.org/uniprot/P42677", "Click")
P83731	RPL24	3	1.6252	3	1.7317	15037000	0.700617269681639	0.792189018979181	=HYPERLINK("http://www.uniprot.org/uniprot/P83731", "Click")
P46087-4	NOP	3	1.6375	3	1.4816	2106900	0.711494906650088	0.567156003710787	=HYPERLINK("http://www.uniprot.org/uniprot/P46087-4", "Click")
Q9UBQ5	EIF3K	11	1.6616	11	1.4753	39437000	0.732573121295198	0.561008354138078	=HYPERLINK("http://www.uniprot.org/uniprot/Q9UBQ5", "Click")
P62249	RPS16	3	1.6899	3	1.6455	23823000	0.756937877411255	0.718526026462262	=HYPERLINK("http://www.uniprot.org/uniprot/P62249", "Click")
P05388	RPLP0	15	1.7437	15	1.8076	83090000	0.802151848748991	0.854075462121554	=HYPERLINK("http://www.uniprot.org/uniprot/P05388", "Click")
P06748	NPM1	28	1.8505	28	2.6049	327460000	0.887915135638134	1.38122798967336	=HYPERLINK("http://www.uniprot.org/uniprot/P06748", "Click")
P08865	RPSA	23	1.87	23	1.7973	239200000	0.903038270112912	0.845831239336835	=HYPERLINK("http://www.uniprot.org/uniprot/P08865", "Click")
P13639	EEF2	8	2.0052	8	1.6341	9781800	1.00374613923289	0.708496273012151	=HYPERLINK("http://www.uniprot.org/uniprot/P13639", "Click")
B4DLN1	SLC25A10	3	2.1342	3	1.7684	10372000	1.09369538023356	0.822444639404617	=HYPERLINK("http://www.uniprot.org/uniprot/B4DLN1", "Click")
P56537	EIF6	3	2.1839	3	1.8519	8736000	1.12690679728017	0.889006197194697	=HYPERLINK("http://www.uniprot.org/uniprot/P56537", "Click")
Q9UQ80	PA2G4	6	2.2591	6	1.5766	12318000	1.17574813363979	0.65681667964932	=HYPERLINK("http://www.uniprot.org/uniprot/Q9UQ80", "Click")
Q7L2H7	EIF3M	9	2.2714	9	1.9281	26809000	1.18358179111782	0.947179878208325	=HYPERLINK("http://www.uniprot.org/uniprot/Q7L2H7", "Click")
P05386	RPLP1	3	2.3487	3	1.6334	75511000	1.2318624493431	0.70787813281685	=HYPERLINK("http://www.uniprot.org/uniprot/P05386", "Click")
Q92522	H1FX	6	2.424	6	2.0947	23651000	1.27738969881086	1.06674363795618	=HYPERLINK("http://www.uniprot.org/uniprot/Q92522", "Click")
J3KQN4	RPL36A	3	2.5296	3	2.6463	30588000	1.33890927280892	1.40397662321088	=HYPERLINK("http://www.uniprot.org/uniprot/J3KQN4", "Click")
Q8NC51	SERBP1	11	2.5866	11	2.9336	45706000	1.3710569683502	1.55267217116222	=HYPERLINK("http://www.uniprot.org/uniprot/Q8NC51", "Click")
P62829	RPL23	13	2.6558	13	2.1672	158410000	1.40914650591963	1.11583229865256	=HYPERLINK("http://www.uniprot.org/uniprot/P62829", "Click")
P25398	RPS12	10	2.8352	10	2.238	68379000	1.50345050900557	1.16221003631431	=HYPERLINK("http://www.uniprot.org/uniprot/P25398", "Click")
P47914	RPL29	3	2.8506	3	3.3756	22588000	1.51126561258255	1.75514395848641	=HYPERLINK("http://www.uniprot.org/uniprot/P47914", "Click")
P39019	RPS19	12	2.9772	12	2.9434	90280000	1.57395614106414	1.55748361390689	=HYPERLINK("http://www.uniprot.org/uniprot/P39019", "Click")
P60866-2	RPS2	6	3.0168	6	2.5932	75711000	1.59301905559221	1.37473347803121	=HYPERLINK("http://www.uniprot.org/uniprot/P60866-2", "Click")
Q9NSD9	FARSB	1	3.1721	1	1.9496	724580	1.66543825251416	0.963178156173891	=HYPERLINK("http://www.uniprot.org/uniprot/Q9NSD9", "Click")
P10412	HIST1H1E	7	3.2168	7	1.8125	135020000	1.68562624125091	0.857980995127572	=HYPERLINK("http://www.uniprot.org/uniprot/P10412", "Click")
P62263	RPS14	9	3.3764	9	2.9112	105370000	1.75548582935078	1.54161395629222	=HYPERLINK("http://www.uniprot.org/uniprot/P62263", "Click")
Q9UGU5	HMGXB4	38	3.4135	38	3.2163	333900000	1.77125175187814	1.68540198000147	=HYPERLINK("http://www.uniprot.org/uniprot/Q9UGU5", "Click")
P30050	RPL12	9	3.7953	9	3.6401	59236000	1.924213928172	1.8639780843587	=HYPERLINK("http://www.uniprot.org/uniprot/P30050", "Click")
O75607	NPM3	1	3.8694	1	5.3103	4078400	1.9521098753791	2.40879336692142	=HYPERLINK("http://www.uniprot.org/uniprot/O75607", "Click")
P62851	RPS25	8	3.8773	8	3.2025	238400000	1.95505236567148	1.67919857056692	=HYPERLINK("http://www.uniprot.org/uniprot/P62851", "Click")
E9PR30	FAU	2	3.8905	2	2.6364	10339000	1.95995557967556	1.39856927559498	=HYPERLINK("http://www.uniprot.org/uniprot/E9PR30", "Click")
P19338	NCL	24	3.9405	24	3.4325	129710000	1.9783787011927	1.77925972037238	=HYPERLINK("http://www.uniprot.org/uniprot/P19338", "Click")
P49207	RPL34	3	3.9828	3	3.5105	177090000	1.99378303525001	1.8116765280077	=HYPERLINK("http://www.uniprot.org/uniprot/P49207", "Click")
P63220	RPS21	13	4.2112	13	3.1546	136570000	2.07423139418579	1.65745708457351	=HYPERLINK("http://www.uniprot.org/uniprot/P63220", "Click")
P62273	RPS29	3	4.314	3	3.1577	13499000	2.10902617649837	1.65887411322751	=HYPERLINK("http://www.uniprot.org/uniprot/P62273", "Click")
P63173	RPL38	3	4.548	3	2.6865	11879000	2.18523225423016	1.42572783804503	=HYPERLINK("http://www.uniprot.org/uniprot/P63173", "Click")
P46779	RPL28	6	4.6598	6	3.783	131690000	2.2202680353087	1.91953077638729	=HYPERLINK("http://www.uniprot.org/uniprot/P46779", "Click")
P61513	RPL37A	6	4.955	6	3.5962	154250000	2.30888505741176	1.84647325749991	=HYPERLINK("http://www.uniprot.org/uniprot/P61513", "Click")
P05387	RPLP2	19	5.8032	19	4.3477	800020000	2.53684865042083	2.12025239495486	=HYPERLINK("http://www.uniprot.org/uniprot/P05387", "Click")
Q02539	HIST1H1A	1	10.965	1	7.0597	4365400	3.45483390689887	2.81960687787207	=HYPERLINK("http://www.uniprot.org/uniprot/Q02539", "Click")

## Sheet: HMGmut vs control (HA) Log1
Protein_ID	Protein_symbol	Ratio.H.L.count.HMG2L1_SUMO	Ratio.H.L.normalized.HMG2L1_SUMO	Ratio.M.L.count.HMG2L1_SUMO	Ratio.M.L.normalized.HMG2L1_SUMO	Intensity.HMG2L1_SUMO	Log2_Ratio.H.L.normalized.HMG2L1_SUMO	Log2_Ratio.M.L.normalized.HMG2L1_SUMO	Search
P01781	P01781	1	0.020816	1	0.016407	34379000	-5.58616332260638	-5.92954472184273	=HYPERLINK("http://www.uniprot.org/uniprot/P01781", "Click")
F5H012	TRIM21	3	0.060735	3	0.078294	6761600	-4.0413280460392	-3.67495443783844	=HYPERLINK("http://www.uniprot.org/uniprot/F5H012", "Click")
Q9BUJ2	HNRNPUL1	24	0.10467	24	0.11119	86348000	-3.25608009152128	-3.16890105142254	=HYPERLINK("http://www.uniprot.org/uniprot/Q9BUJ2", "Click")
Q92734	TFG	9	0.12692	9	0.12676	22965000	-2.97800866851917	-2.97982853005458	=HYPERLINK("http://www.uniprot.org/uniprot/Q92734", "Click")
P27694	RPA1	7	0.13202	7	0.14583	10546000	-2.92117159170411	-2.77764055492707	=HYPERLINK("http://www.uniprot.org/uniprot/P27694", "Click")
Q08380	LGALS3BP	1	0.26885	1	0.18489	3993000	-1.89512662327398	-2.43526089794705	=HYPERLINK("http://www.uniprot.org/uniprot/Q08380", "Click")
P63010-2	AP2B	1	0.17431	1	0.19325	1040300	-2.52027275699823	-2.37145968073724	=HYPERLINK("http://www.uniprot.org/uniprot/P63010-2", "Click")
Q9H1Z9	TSPAN10	1	0.1099	1	0.19756	4216000	-3.18573670860022	-2.33963722105837	=HYPERLINK("http://www.uniprot.org/uniprot/Q9H1Z9", "Click")
Q14157-5	UBAP2	2	0.10887	2	0.20207	3734400	-3.19932163223632	-2.30707294468816	=HYPERLINK("http://www.uniprot.org/uniprot/Q14157-5", "Click")
Q92804	TAF15	2	0.30404	2	0.20536	3684300	-1.71766695541126	-2.28377289386139	=HYPERLINK("http://www.uniprot.org/uniprot/Q92804", "Click")
P35244	RPA3	9	0.26504	9	0.21454	24954000	-1.9157179863558	-2.22068143820392	=HYPERLINK("http://www.uniprot.org/uniprot/P35244", "Click")
Q9ULX6	AKAP8L	5	0.15629	5	0.22281	8557200	-2.67770262244833	-2.16611411074329	=HYPERLINK("http://www.uniprot.org/uniprot/Q9ULX6", "Click")
Q01844-5	EWSR	8	0.20014	8	0.22347	77704000	-2.32091856165416	-2.16184692681766	=HYPERLINK("http://www.uniprot.org/uniprot/Q01844-5", "Click")
P68371	TUBB4B	3	0.23037	3	0.23097	1292100	-2.11797524125486	-2.11422261840583	=HYPERLINK("http://www.uniprot.org/uniprot/P68371", "Click")
P98179	RBM3	2	0.22449	2	0.25523	2049800	-2.15527691393756	-1.97013017994019	=HYPERLINK("http://www.uniprot.org/uniprot/P98179", "Click")
P78347	GTF2I	4	0.36696	4	0.25961	4650400	-1.44630528235485	-1.94558213885175	=HYPERLINK("http://www.uniprot.org/uniprot/P78347", "Click")
P10599	TXN	4	0.37228	4	0.2648	3973800	-1.42553998252781	-1.91702497274223	=HYPERLINK("http://www.uniprot.org/uniprot/P10599", "Click")
Q9Y2W1	THRAP3	6	0.28981	6	0.2689	10340000	-1.78682071841384	-1.89485833967658	=HYPERLINK("http://www.uniprot.org/uniprot/Q9Y2W1", "Click")
Q00325	SLC25A3	1	0.1855	1	0.26913	2020900	-2.43050890804128	-1.89362487730601	=HYPERLINK("http://www.uniprot.org/uniprot/Q00325", "Click")
E5RJR5	SKP1	1	0.2626	1	0.26999	543040	-1.92906117865656	-1.88902212175045	=HYPERLINK("http://www.uniprot.org/uniprot/E5RJR5", "Click")
O00571	DDX3X	7	0.43806	7	0.27001	7800500	-1.19079960913829	-1.88891525545107	=HYPERLINK("http://www.uniprot.org/uniprot/O00571", "Click")
H3BPE7	FUS	3	0.25873	3	0.27233	9191800	-1.95048074924545	-1.87657217579166	=HYPERLINK("http://www.uniprot.org/uniprot/H3BPE7", "Click")
Q92900	UPF1	2	0.2598	2	0.27441	1886600	-1.94452666410157	-1.86559503798475	=HYPERLINK("http://www.uniprot.org/uniprot/Q92900", "Click")
O75506	HSBP1	1	0.19938	1	0.27549	354990	-2.32640739602362	-1.85992814346751	=HYPERLINK("http://www.uniprot.org/uniprot/O75506", "Click")
Q02978	SLC25A11	2	0.16385	2	0.27664	2055500	-2.60955242200669	-1.85391832079453	=HYPERLINK("http://www.uniprot.org/uniprot/Q02978", "Click")
Q15287	RNPS1	1	0.28189	1	0.27912	1679900	-1.82679579543345	-1.84104259224244	=HYPERLINK("http://www.uniprot.org/uniprot/Q15287", "Click")
Q8ND56	LSM14A	10	0.28327	10	0.28409	30190000	-1.81975027517981	-1.81558004549409	=HYPERLINK("http://www.uniprot.org/uniprot/Q8ND56", "Click")
P31942	HNRNPH3	3	0.23172	3	0.28527	3294600	-2.10954552476501	-1.80960005889283	=HYPERLINK("http://www.uniprot.org/uniprot/P31942", "Click")
Q16626	MEA1	1	0.3858	1	0.28897	1689500	-1.37407495150035	-1.79100837066588	=HYPERLINK("http://www.uniprot.org/uniprot/Q16626", "Click")
P62987	UBA52	3	0.25518	3	0.29884	3714000	-1.97041283408989	-1.74255482781997	=HYPERLINK("http://www.uniprot.org/uniprot/P62987", "Click")
Q9BTZ2	DHRS4	7	0.26078	7	0.29916	14688000	-1.93909486568354	-1.74101080622415	=HYPERLINK("http://www.uniprot.org/uniprot/Q9BTZ2", "Click")
Q9UI30	TRMT112	1	0.3541	1	0.30769	1592900	-1.49777125115853	-1.70045053839447	=HYPERLINK("http://www.uniprot.org/uniprot/Q9UI30", "Click")
F8W0W6	SNRPF	1	0.36153	1	0.30814	797950	-1.46781272694903	-1.69834212248765	=HYPERLINK("http://www.uniprot.org/uniprot/F8W0W6", "Click")
P12956	XRCC6	1	0.3606	1	0.32207	1812200	-1.47152869811711	-1.63455381127596	=HYPERLINK("http://www.uniprot.org/uniprot/P12956", "Click")
P67809	YBX1	3	0.32814	3	0.32235	13740000	-1.60761662695537	-1.63330011140051	=HYPERLINK("http://www.uniprot.org/uniprot/P67809", "Click")
Q9P032	NDUFAF4	2	0.31284	2	0.32631	2557400	-1.6765031061801	-1.61568489437348	=HYPERLINK("http://www.uniprot.org/uniprot/Q9P032", "Click")
P31689	DNAJA1	1	0.26128	1	0.32922	393330	-1.93633139887512	-1.60287611324578	=HYPERLINK("http://www.uniprot.org/uniprot/P31689", "Click")
P62995	TRA2B	3	0.29188	3	0.33039	5327200	-1.7765527360148	-1.59775807389495	=HYPERLINK("http://www.uniprot.org/uniprot/P62995", "Click")
G8JLB6	HNRNPH1	7	0.24535	7	0.33072	18166000	-2.02708682348122	-1.59631780101136	=HYPERLINK("http://www.uniprot.org/uniprot/G8JLB6", "Click")
P08621	SNRNP70	2	0.32069	2	0.33447	3010400	-1.64074872762275	-1.58005127951297	=HYPERLINK("http://www.uniprot.org/uniprot/P08621", "Click")
Q9NY12	GAR1	4	0.37511	4	0.343	6188300	-1.41461437078933	-1.54371951848927	=HYPERLINK("http://www.uniprot.org/uniprot/Q9NY12", "Click")
O60573	EIF4E2	3	0.31812	3	0.34364	4084700	-1.6523570188484	-1.54103011765754	=HYPERLINK("http://www.uniprot.org/uniprot/O60573", "Click")
P38919	EIF4A3	2	0.24034	2	0.34392	2242800	-2.05685131741755	-1.53985507945351	=HYPERLINK("http://www.uniprot.org/uniprot/P38919", "Click")
Q92499	DDX1	10	0.35453	10	0.35775	13876000	-1.49602038273997	-1.48297632793542	=HYPERLINK("http://www.uniprot.org/uniprot/Q92499", "Click")
Q9H307	PNN	3	0.2846	3	0.37535	3360900	-1.81299243302297	-1.41369161189047	=HYPERLINK("http://www.uniprot.org/uniprot/Q9H307", "Click")
Q9Y5A9	YTHDF2	2	0.31442	2	0.37977	2460600	-1.66923510571606	-1.39680215085512	=HYPERLINK("http://www.uniprot.org/uniprot/Q9Y5A9", "Click")
O43143	DHX15	5	0.29547	5	0.37983	3797800	-1.75891643842152	-1.39657423694613	=HYPERLINK("http://www.uniprot.org/uniprot/O43143", "Click")
Q00839	HNRNPU	23	0.32743	23	0.38364	180560000	-1.61074158349554	-1.38217494493514	=HYPERLINK("http://www.uniprot.org/uniprot/Q00839", "Click")
P84090	ERH	3	0.38717	3	0.38454	10876000	-1.36896092566328	-1.37879441919665	=HYPERLINK("http://www.uniprot.org/uniprot/P84090", "Click")
Q9Y224	C14orf166	7	0.54591	7	0.38909	10292000	-0.873264970218728	-1.36182419279762	=HYPERLINK("http://www.uniprot.org/uniprot/Q9Y224", "Click")
P16989	CSDA	6	0.34094	6	0.40035	27677000	-1.55241022460784	-1.32066628868633	=HYPERLINK("http://www.uniprot.org/uniprot/P16989", "Click")
Q9UKV3	ACIN1	1	0.32867	1	0.40181	2370200	-1.60528831728398	-1.31541462546304	=HYPERLINK("http://www.uniprot.org/uniprot/Q9UKV3", "Click")
O75494	SRSF10	1	0.27364	1	0.40746	1219700	-1.86964895975259	-1.29526965673164	=HYPERLINK("http://www.uniprot.org/uniprot/O75494", "Click")
Q9BY77	POLDIP3	1	0.2046	1	0.4148	857010	-2.28912194980412	-1.26951220073622	=HYPERLINK("http://www.uniprot.org/uniprot/Q9BY77", "Click")
Q9NVI7	ATAD3A	4	0.26824	4	0.41524	2980600	-1.89840370664303	-1.26798266992458	=HYPERLINK("http://www.uniprot.org/uniprot/Q9NVI7", "Click")
Q96HQ2	CDKN2AIPNL	2	0.33384	2	0.42513	1506900	-1.58277126917342	-1.23402402616175	=HYPERLINK("http://www.uniprot.org/uniprot/Q96HQ2", "Click")
A8MXP9	MATR3	5	0.33883	5	0.42787	8911800	-1.56136647837803	-1.22475556658851	=HYPERLINK("http://www.uniprot.org/uniprot/A8MXP9", "Click")
B7Z6Z4	MYL6	2	0.82325	2	0.42871	7211900	-0.280597488066739	-1.22192602533652	=HYPERLINK("http://www.uniprot.org/uniprot/B7Z6Z4", "Click")
P51991	HNRNPA3	2	0.45172	2	0.43388	3741200	-1.14649930406511	-1.20463200923012	=HYPERLINK("http://www.uniprot.org/uniprot/P51991", "Click")
P62805	HIST1H4A	4	0.32999	4	0.43894	14083000	-1.59950578911022	-1.18790434787928	=HYPERLINK("http://www.uniprot.org/uniprot/P62805", "Click")
P62258	YWHAE	3	0.71031	3	0.44844	5772000	-0.493479298643035	-1.15701312533491	=HYPERLINK("http://www.uniprot.org/uniprot/P62258", "Click")
P14866	HNRNPL	2	0.56706	2	0.45944	3420900	-0.818426701654969	-1.12205162805078	=HYPERLINK("http://www.uniprot.org/uniprot/P14866", "Click")
D6W5Y5	CIRBP	1	0.35473	1	0.47107	1199400	-1.49520674876702	-1.08598663770506	=HYPERLINK("http://www.uniprot.org/uniprot/D6W5Y5", "Click")
P07910	HNRNPC	9	0.34467	9	0.47834	45871000	-1.53671236257252	-1.06389165671236	=HYPERLINK("http://www.uniprot.org/uniprot/P07910", "Click")
Q00577	PURA	1	0.54617	1	0.48006	997420	-0.872578022893041	-1.05871336344357	=HYPERLINK("http://www.uniprot.org/uniprot/Q00577", "Click")
Q16629	SRSF7	4	0.31658	4	0.48625	5499000	-1.65935797905922	-1.04022984478853	=HYPERLINK("http://www.uniprot.org/uniprot/Q16629", "Click")
P05141	SLC25A5	2	0.30862	2	0.49873	3176300	-1.69609653665381	-1.00366910714508	=HYPERLINK("http://www.uniprot.org/uniprot/P05141", "Click")
Q04837	SSBP1	13	0.1526	13	0.16176	60051000	-2.71217313271492	-2.6280731925338	=HYPERLINK("http://www.uniprot.org/uniprot/Q04837", "Click")
P57740	NUP107	1	0.2313	1	0.21905	603040	-2.11216282891326	-2.1906678802265	=HYPERLINK("http://www.uniprot.org/uniprot/P57740", "Click")
Q9NYF8	BCLAF1	12	0.20405	12	0.24498	18472000	-2.29300538429135	-2.0292641214905	=HYPERLINK("http://www.uniprot.org/uniprot/Q9NYF8", "Click")
P15927-3	RPA	4	0.19818	4	0.24775	10525000	-2.33511671943013	-2.0130430374756	=HYPERLINK("http://www.uniprot.org/uniprot/P15927-3", "Click")
Q53H12	AGK	2	0.1125	2	0.28706	4235500	-3.15200309344505	-1.8005757807897	=HYPERLINK("http://www.uniprot.org/uniprot/Q53H12", "Click")
K7ES00	H3F3B	2	0.38486	2	0.34877	19072000	-1.37759436086625	-1.5196521451183	=HYPERLINK("http://www.uniprot.org/uniprot/K7ES00", "Click")
I1E4Y6	GIGYF2	9	0.33127	9	0.41864	17974000	-1.593920536838	-1.2562179308221	=HYPERLINK("http://www.uniprot.org/uniprot/I1E4Y6", "Click")
P22626	HNRNPA2B1	18	0.52853	18	0.48306	50864000	-0.919942731845408	-1.0497257001816	=HYPERLINK("http://www.uniprot.org/uniprot/P22626", "Click")
Q86U42	PABPN1	2	0.45171	2	0.4325	1924600	-1.14653124223499	-1.209227962138	=HYPERLINK("http://www.uniprot.org/uniprot/Q86U42", "Click")
Q9Y3I0	C22orf28	3	0.48327	3	0.43904	3951200	-1.04909865566605	-1.187575708264	=HYPERLINK("http://www.uniprot.org/uniprot/Q9Y3I0", "Click")
Q96AG4	LRRC59	7	1.0472	7	1	21039000	0.0665370023957913	0	=HYPERLINK("http://www.uniprot.org/uniprot/Q96AG4", "Click")
P49207	RPL34	3	3.9828	3	3.5105	177090000	1.99378303525001	1.8116765280077	=HYPERLINK("http://www.uniprot.org/uniprot/P49207", "Click")
P30050	RPL12	9	3.7953	9	3.6401	59236000	1.924213928172	1.8639780843587	=HYPERLINK("http://www.uniprot.org/uniprot/P30050", "Click")
Q92522	H1FX	6	2.424	6	2.0947	23651000	1.27738969881086	1.06674363795618	=HYPERLINK("http://www.uniprot.org/uniprot/Q92522", "Click")
P62829	RPL23	13	2.6558	13	2.1672	158410000	1.40914650591963	1.11583229865256	=HYPERLINK("http://www.uniprot.org/uniprot/P62829", "Click")
P25398	RPS12	10	2.8352	10	2.238	68379000	1.50345050900557	1.16221003631431	=HYPERLINK("http://www.uniprot.org/uniprot/P25398", "Click")
P60866-2	RPS2	6	3.0168	6	2.5932	75711000	1.59301905559221	1.37473347803121	=HYPERLINK("http://www.uniprot.org/uniprot/P60866-2", "Click")
P06748	NPM1	28	1.8505	28	2.6049	327460000	0.887915135638134	1.38122798967336	=HYPERLINK("http://www.uniprot.org/uniprot/P06748", "Click")
E9PR30	FAU	2	3.8905	2	2.6364	10339000	1.95995557967556	1.39856927559498	=HYPERLINK("http://www.uniprot.org/uniprot/E9PR30", "Click")
J3KQN4	RPL36A	3	2.5296	3	2.6463	30588000	1.33890927280892	1.40397662321088	=HYPERLINK("http://www.uniprot.org/uniprot/J3KQN4", "Click")
P63173	RPL38	3	4.548	3	2.6865	11879000	2.18523225423016	1.42572783804503	=HYPERLINK("http://www.uniprot.org/uniprot/P63173", "Click")
Q01105	SET	1	0.84255	1	2.8035	2459200	-0.247165791249683	1.48722906980423	=HYPERLINK("http://www.uniprot.org/uniprot/Q01105", "Click")
P62263	RPS14	9	3.3764	9	2.9112	105370000	1.75548582935078	1.54161395629222	=HYPERLINK("http://www.uniprot.org/uniprot/P62263", "Click")
Q8NC51	SERBP1	11	2.5866	11	2.9336	45706000	1.3710569683502	1.55267217116222	=HYPERLINK("http://www.uniprot.org/uniprot/Q8NC51", "Click")
P39019	RPS19	12	2.9772	12	2.9434	90280000	1.57395614106414	1.55748361390689	=HYPERLINK("http://www.uniprot.org/uniprot/P39019", "Click")
P63220	RPS21	13	4.2112	13	3.1546	136570000	2.07423139418579	1.65745708457351	=HYPERLINK("http://www.uniprot.org/uniprot/P63220", "Click")
P62273	RPS29	3	4.314	3	3.1577	13499000	2.10902617649837	1.65887411322751	=HYPERLINK("http://www.uniprot.org/uniprot/P62273", "Click")
P62851	RPS25	8	3.8773	8	3.2025	238400000	1.95505236567148	1.67919857056692	=HYPERLINK("http://www.uniprot.org/uniprot/P62851", "Click")
Q9UGU5	HMGXB4	38	3.4135	38	3.2163	333900000	1.77125175187814	1.68540198000147	=HYPERLINK("http://www.uniprot.org/uniprot/Q9UGU5", "Click")
P47914	RPL29	3	2.8506	3	3.3756	22588000	1.51126561258255	1.75514395848641	=HYPERLINK("http://www.uniprot.org/uniprot/P47914", "Click")
P19338	NCL	24	3.9405	24	3.4325	129710000	1.9783787011927	1.77925972037238	=HYPERLINK("http://www.uniprot.org/uniprot/P19338", "Click")
P61513	RPL37A	6	4.955	6	3.5962	154250000	2.30888505741176	1.84647325749991	=HYPERLINK("http://www.uniprot.org/uniprot/P61513", "Click")
P46779	RPL28	6	4.6598	6	3.783	131690000	2.2202680353087	1.91953077638729	=HYPERLINK("http://www.uniprot.org/uniprot/P46779", "Click")
P05387	RPLP2	19	5.8032	19	4.3477	800020000	2.53684865042083	2.12025239495486	=HYPERLINK("http://www.uniprot.org/uniprot/P05387", "Click")
O75607	NPM3	1	3.8694	1	5.3103	4078400	1.9521098753791	2.40879336692142	=HYPERLINK("http://www.uniprot.org/uniprot/O75607", "Click")
Q02539	HIST1H1A	1	10.965	1	7.0597	4365400	3.45483390689887	2.81960687787207	=HYPERLINK("http://www.uniprot.org/uniprot/Q02539", "Click")

## Sheet: HMGwt vs HMGmut
Protein_ID	Protein_symbol	Ratio.H.M.count.HMG2L1_SUMO	Ratio.H.M.normalized.HMG2L1_SUMO	Intensity.HMG2L1_SUMO	Log2_Ratio.H.M.normalized.HMG2L1_SUMO		Search
P62424	RPL7A	10	0.9997	83644000	-0.000432873446530659		=HYPERLINK("http://www.uniprot.org/uniprot/P62424", "Click")
P61254	RPL26	11	0.99834	81598000	-0.00239686371561675		=HYPERLINK("http://www.uniprot.org/uniprot/P61254", "Click")
Q9H3N8	HRH4	1	0.99811	21953000	-0.00272927360404108		=HYPERLINK("http://www.uniprot.org/uniprot/Q9H3N8", "Click")
P50914	RPL14	13	0.99625	31922000	-0.00542027578425296		=HYPERLINK("http://www.uniprot.org/uniprot/P50914", "Click")
Q4AC94	C2CD3	1	0.99616	4108100	-0.0055506129676321		=HYPERLINK("http://www.uniprot.org/uniprot/Q4AC94", "Click")
P67809	YBX1	3	0.99454	13740000	-0.00789869804540933		=HYPERLINK("http://www.uniprot.org/uniprot/P67809", "Click")
P46777	RPL5	14	0.99065	98576000	-0.0135526564997067		=HYPERLINK("http://www.uniprot.org/uniprot/P46777", "Click")
F8VZW7	LOC100996747	3	0.9905	12897000	-0.0137711197726005		=HYPERLINK("http://www.uniprot.org/uniprot/F8VZW7", "Click")
P42766	RPL35	6	0.98965	25501000	-0.0150097035769348		=HYPERLINK("http://www.uniprot.org/uniprot/P42766", "Click")
P61247	RPS3A	19	0.98821	92588000	-0.0171104399545863		=HYPERLINK("http://www.uniprot.org/uniprot/P61247", "Click")
P16989	CSDA	6	0.98623	27677000	-0.0200039562311099		=HYPERLINK("http://www.uniprot.org/uniprot/P16989", "Click")
P57740	NUP107	1	0.98508	603040	-0.021687201875103		=HYPERLINK("http://www.uniprot.org/uniprot/P57740", "Click")
P63244	GNB2L1	14	0.98387	44574000	-0.0234603918689893		=HYPERLINK("http://www.uniprot.org/uniprot/P63244", "Click")
P23396	RPS3	11	0.98321	25874000	-0.0244285057867937		=HYPERLINK("http://www.uniprot.org/uniprot/P23396", "Click")
P27635	RPL10	9	0.98187	53385000	-0.0263960711321603		=HYPERLINK("http://www.uniprot.org/uniprot/P27635", "Click")
Q92900	UPF1	2	0.97907	1886600	-0.0305160838401973		=HYPERLINK("http://www.uniprot.org/uniprot/Q92900", "Click")
P18124	RPL7	12	0.9789	46133000	-0.0307666067364291		=HYPERLINK("http://www.uniprot.org/uniprot/P18124", "Click")
P11142	HSPA8	2	0.97648	1895700	-0.034337599363421		=HYPERLINK("http://www.uniprot.org/uniprot/P11142", "Click")
P62913	RPL11	7	0.97544	61102000	-0.0358749605098873		=HYPERLINK("http://www.uniprot.org/uniprot/P62913", "Click")
P62753	RPS6	10	0.9749	51498000	-0.036673852335915		=HYPERLINK("http://www.uniprot.org/uniprot/P62753", "Click")
P46781	RPS9	10	0.97336	68518000	-0.0389546062657731		=HYPERLINK("http://www.uniprot.org/uniprot/P46781", "Click")
P47914	RPL29	3	0.97132	22588000	-0.0419814270928254		=HYPERLINK("http://www.uniprot.org/uniprot/P47914", "Click")
J3QQ67	RPL18	9	0.97111	22704000	-0.0422933723982078		=HYPERLINK("http://www.uniprot.org/uniprot/J3QQ67", "Click")
B4DVB8	ELAVL1	8	0.96843	8341400	-0.0462803230878495		=HYPERLINK("http://www.uniprot.org/uniprot/B4DVB8", "Click")
A8MUS3	RPL23A	7	0.96808	50936000	-0.0468018213190068		=HYPERLINK("http://www.uniprot.org/uniprot/A8MUS3", "Click")
P68104	EEF1A1	3	0.96692	3781800	-0.0485315644176205		=HYPERLINK("http://www.uniprot.org/uniprot/P68104", "Click")
Q9NX58	LYAR	3	0.96666	4512700	-0.0489195501362273		=HYPERLINK("http://www.uniprot.org/uniprot/Q9NX58", "Click")
P62280	RPS11	8	0.96258	64426000	-0.0550216468604669		=HYPERLINK("http://www.uniprot.org/uniprot/P62280", "Click")
P62847-4	RPS2	5	0.96229	24078000	-0.0554563583630862		=HYPERLINK("http://www.uniprot.org/uniprot/P62847-4", "Click")
O43390	HNRNPR	4	0.96201	2777700	-0.0558762041400437		=HYPERLINK("http://www.uniprot.org/uniprot/O43390", "Click")
P62266	RPS23	3	0.96168	40384000	-0.0563711792848576		=HYPERLINK("http://www.uniprot.org/uniprot/P62266", "Click")
Q9BUJ2	HNRNPUL1	24	0.9602	86348000	-0.058593158890855		=HYPERLINK("http://www.uniprot.org/uniprot/Q9BUJ2", "Click")
Q00839	HNRNPU	23	0.95933	180560000	-0.0599009214905732		=HYPERLINK("http://www.uniprot.org/uniprot/Q00839", "Click")
P08621	SNRNP70	2	0.95927	3010400	-0.0599911557264553		=HYPERLINK("http://www.uniprot.org/uniprot/P08621", "Click")
Q01844-5	EWSR	8	0.95821	77704000	-0.0615862251917132		=HYPERLINK("http://www.uniprot.org/uniprot/Q01844-5", "Click")
P62805	HIST1H4A	4	0.95694	14083000	-0.0634996241113799		=HYPERLINK("http://www.uniprot.org/uniprot/P62805", "Click")
Q08170	SRSF4	3	0.95687	9292900	-0.0636051608709405		=HYPERLINK("http://www.uniprot.org/uniprot/Q08170", "Click")
P27694	RPA1	7	0.95309	10546000	-0.0693156410638025		=HYPERLINK("http://www.uniprot.org/uniprot/P27694", "Click")
Q9BQG0-2	MYBBP1	2	0.95249	1920200	-0.0702241487655407		=HYPERLINK("http://www.uniprot.org/uniprot/Q9BQG0-2", "Click")
P62249	RPS16	3	0.95122	23823000	-0.0721490459124144		=HYPERLINK("http://www.uniprot.org/uniprot/P62249", "Click")
Q9NYF8	BCLAF1	12	0.94997	18472000	-0.0740461409539063		=HYPERLINK("http://www.uniprot.org/uniprot/Q9NYF8", "Click")
P62701	RPS4X	23	0.94964	101680000	-0.0745473905454356		=HYPERLINK("http://www.uniprot.org/uniprot/P62701", "Click")
P15880	RPS2	9	0.94901	38607000	-0.0755048054550998		=HYPERLINK("http://www.uniprot.org/uniprot/P15880", "Click")
G5E9M5	ILF3	15	0.9485	31183000	-0.0762803212506114		=HYPERLINK("http://www.uniprot.org/uniprot/G5E9M5", "Click")
P39023	RPL3	20	0.94693	113500000	-0.07867031374013		=HYPERLINK("http://www.uniprot.org/uniprot/P39023", "Click")
J3QL51	RPL17	11	0.94612	61504000	-0.0799049172154061		=HYPERLINK("http://www.uniprot.org/uniprot/J3QL51", "Click")
Q08211	DHX9	33	0.9452	75012000	-0.0813084655756025		=HYPERLINK("http://www.uniprot.org/uniprot/Q08211", "Click")
P62987	UBA52	3	0.9412	3714000	-0.0874267743251518		=HYPERLINK("http://www.uniprot.org/uniprot/P62987", "Click")
Q13347	EIF3I	2	0.93942	2786300	-0.0901577863739805		=HYPERLINK("http://www.uniprot.org/uniprot/Q13347", "Click")
Q9Y3U8	RPL36	5	0.93867	12677000	-0.0913100435482212		=HYPERLINK("http://www.uniprot.org/uniprot/Q9Y3U8", "Click")
P62244	RPS15A	5	0.9349	11895000	-0.0971160370738108		=HYPERLINK("http://www.uniprot.org/uniprot/P62244", "Click")
P62241	RPS8	10	0.93345	91966000	-0.0993553479409191		=HYPERLINK("http://www.uniprot.org/uniprot/P62241", "Click")
H3BLZ8	DDX17	3	0.93292	1833800	-0.100174722868961		=HYPERLINK("http://www.uniprot.org/uniprot/H3BLZ8", "Click")
Q9UN86	G3BP2	3	0.93194	3304200	-0.101691020360697		=HYPERLINK("http://www.uniprot.org/uniprot/Q9UN86", "Click")
P51114	FXR1	3	0.92984	3719000	-0.104945605618594		=HYPERLINK("http://www.uniprot.org/uniprot/P51114", "Click")
P46778	RPL21	10	0.9297	79148000	-0.105162839242078		=HYPERLINK("http://www.uniprot.org/uniprot/P46778", "Click")
Q12905	ILF2	8	0.92728	19414000	-0.108923056342315		=HYPERLINK("http://www.uniprot.org/uniprot/Q12905", "Click")
P46783	RPS10	7	0.92442	31739000	-0.113379621766494		=HYPERLINK("http://www.uniprot.org/uniprot/P46783", "Click")
P62277	RPS13	5	0.92214	12778000	-0.116942296539936		=HYPERLINK("http://www.uniprot.org/uniprot/P62277", "Click")
P08107	HSPA1A	24	0.92178	77920000	-0.117505629245605		=HYPERLINK("http://www.uniprot.org/uniprot/P08107", "Click")
P61978-2	HNRNP	4	0.92142	4734200	-0.118069182003118		=HYPERLINK("http://www.uniprot.org/uniprot/P61978-2", "Click")
Q9BTZ2	DHRS4	7	0.91908	14688000	-0.121737650587381		=HYPERLINK("http://www.uniprot.org/uniprot/Q9BTZ2", "Click")
P32969	RPL9	7	0.91708	30058000	-0.124880504394102		=HYPERLINK("http://www.uniprot.org/uniprot/P32969", "Click")
P07910	HNRNPC	9	0.91163	45871000	-0.133479693168012		=HYPERLINK("http://www.uniprot.org/uniprot/P07910", "Click")
P08708	RPS17	5	0.90838	29563000	-0.138632152623337		=HYPERLINK("http://www.uniprot.org/uniprot/P08708", "Click")
O14979	HNRPDL	1	0.90709	2446500	-0.140682395167652		=HYPERLINK("http://www.uniprot.org/uniprot/O14979", "Click")
Q8NC51	SERBP1	11	0.9044	45706000	-0.14496710279792		=HYPERLINK("http://www.uniprot.org/uniprot/Q8NC51", "Click")
P62081	RPS7	12	0.90152	45846000	-0.149568597039222		=HYPERLINK("http://www.uniprot.org/uniprot/P62081", "Click")
Q9UKV3	ACIN1	1	0.90135	2370200	-0.149840672294429		=HYPERLINK("http://www.uniprot.org/uniprot/Q9UKV3", "Click")
Q13283	G3BP1	14	0.89579	42883000	-0.158767533885687		=HYPERLINK("http://www.uniprot.org/uniprot/Q13283", "Click")
J3KQN4	RPL36A	3	0.89142	30588000	-0.165822765104474		=HYPERLINK("http://www.uniprot.org/uniprot/J3KQN4", "Click")
P11940	PABPC1	27	0.88556	78900000	-0.175338036617177		=HYPERLINK("http://www.uniprot.org/uniprot/P11940", "Click")
P46782	RPS5	9	0.88172	15374000	-0.181607510243798		=HYPERLINK("http://www.uniprot.org/uniprot/P46782", "Click")
Q9ULX6	AKAP8L	5	0.8799	8557200	-0.184588523071337		=HYPERLINK("http://www.uniprot.org/uniprot/Q9ULX6", "Click")
P38159	RBMX	7	0.87015	9281500	-0.200663974842389		=HYPERLINK("http://www.uniprot.org/uniprot/P38159", "Click")
P31689	DNAJA1	1	0.86908	393330	-0.202439109687703		=HYPERLINK("http://www.uniprot.org/uniprot/P31689", "Click")
F5H012	TRIM21	3	0.86565	6761600	-0.208144263157072		=HYPERLINK("http://www.uniprot.org/uniprot/F5H012", "Click")
K7ELC2	RPS15	11	0.8638	35775000	-0.211230778342427		=HYPERLINK("http://www.uniprot.org/uniprot/K7ELC2", "Click")
Q9Y5A9	YTHDF2	2	0.8631	2460600	-0.212400373089006		=HYPERLINK("http://www.uniprot.org/uniprot/Q9Y5A9", "Click")
A8MXP9	MATR3	5	0.85876	8911800	-0.219673101112188		=HYPERLINK("http://www.uniprot.org/uniprot/A8MXP9", "Click")
O75934	BCAS2	1	0.85595	1382700	-0.224401570292325		=HYPERLINK("http://www.uniprot.org/uniprot/O75934", "Click")
P55884-2	EIF3	2	0.85558	1744100	-0.225025336365306		=HYPERLINK("http://www.uniprot.org/uniprot/P55884-2", "Click")
G8JLB6	HNRNPH1	7	0.85452	18166000	-0.226813836381907		=HYPERLINK("http://www.uniprot.org/uniprot/G8JLB6", "Click")
Q9H307	PNN	3	0.8498	3360900	-0.234804751236163		=HYPERLINK("http://www.uniprot.org/uniprot/Q9H307", "Click")
P06748	NPM1	28	0.84917	327460000	-0.235874691161434		=HYPERLINK("http://www.uniprot.org/uniprot/P06748", "Click")
P62995	TRA2B	3	0.84375	5327200	-0.245112497836531		=HYPERLINK("http://www.uniprot.org/uniprot/P62995", "Click")
P15927-3	RPA	4	0.84176	10525000	-0.248519139702022		=HYPERLINK("http://www.uniprot.org/uniprot/P15927-3", "Click")
Q9NZI8	IGF2BP1	21	0.83814	70278000	-0.254736848055825		=HYPERLINK("http://www.uniprot.org/uniprot/Q9NZI8", "Click")
Q9BVP2	GNL3	5	0.83063	5509800	-0.267722116130161		=HYPERLINK("http://www.uniprot.org/uniprot/Q9BVP2", "Click")
Q8IZL8-2	PELP	1	0.82864	2143100	-0.271182631305963		=HYPERLINK("http://www.uniprot.org/uniprot/Q8IZL8-2", "Click")
Q9H7D0	DOCK5	1	0.81861	13798000	-0.288751804282409		=HYPERLINK("http://www.uniprot.org/uniprot/Q9H7D0", "Click")
I1E4Y6	GIGYF2	9	0.81642	17974000	-0.292616570101989		=HYPERLINK("http://www.uniprot.org/uniprot/I1E4Y6", "Click")
O60573	EIF4E2	3	0.81521	4084700	-0.294756346055468		=HYPERLINK("http://www.uniprot.org/uniprot/O60573", "Click")
Q13310-3	PABPC	7	0.8118	14926000	-0.300803754851756		=HYPERLINK("http://www.uniprot.org/uniprot/Q13310-3", "Click")
Q71RC2-4	LARP	1	0.8079	517220	-0.307751364326621		=HYPERLINK("http://www.uniprot.org/uniprot/Q71RC2-4", "Click")
Q07065	CKAP4	9	0.80304	10065000	-0.316456243677303		=HYPERLINK("http://www.uniprot.org/uniprot/Q07065", "Click")
P38919	EIF4A3	2	0.79776	2242800	-0.325973306945311		=HYPERLINK("http://www.uniprot.org/uniprot/P38919", "Click")
D6W5Y5	CIRBP	1	0.79476	1199400	-0.331408830822449		=HYPERLINK("http://www.uniprot.org/uniprot/D6W5Y5", "Click")
Q6P2Q9	PRPF8	4	0.7946	2992900	-0.331699301461351		=HYPERLINK("http://www.uniprot.org/uniprot/Q6P2Q9", "Click")
Q13523	PRPF4B	2	0.79404	1622000	-0.332716409498868		=HYPERLINK("http://www.uniprot.org/uniprot/Q13523", "Click")
Q00325	SLC25A3	1	0.79391	2020900	-0.332952626452468		=HYPERLINK("http://www.uniprot.org/uniprot/Q00325", "Click")
Q9NVI7	ATAD3A	4	0.78765	2980600	-0.344373398500054		=HYPERLINK("http://www.uniprot.org/uniprot/Q9NVI7", "Click")
O43143	DHX15	5	0.77792	3797800	-0.362306296408083		=HYPERLINK("http://www.uniprot.org/uniprot/O43143", "Click")
Q01081	U2AF1	2	0.77394	3753600	-0.369706369677537		=HYPERLINK("http://www.uniprot.org/uniprot/Q01081", "Click")
Q9UMS4	PRPF19	4	0.77294	6849500	-0.371571666587269		=HYPERLINK("http://www.uniprot.org/uniprot/Q9UMS4", "Click")
Q16629	SRSF7	4	0.76778	5499000	-0.381235115161765		=HYPERLINK("http://www.uniprot.org/uniprot/Q16629", "Click")
Q14444	CAPRIN1	12	0.76487	39378000	-0.386713531778507		=HYPERLINK("http://www.uniprot.org/uniprot/Q14444", "Click")
O00425	IGF2BP3	2	0.75753	2181000	-0.400625070995896		=HYPERLINK("http://www.uniprot.org/uniprot/O00425", "Click")
O75494	SRSF10	1	0.75625	1219700	-0.403064857612768		=HYPERLINK("http://www.uniprot.org/uniprot/O75494", "Click")
B4DRT2	MRPS27	4	0.75536	8001000	-0.404763706832818		=HYPERLINK("http://www.uniprot.org/uniprot/B4DRT2", "Click")
O75506	HSBP1	1	0.75196	354990	-0.411272174123375		=HYPERLINK("http://www.uniprot.org/uniprot/O75506", "Click")
P26368	U2AF2	1	0.74259	878380	-0.429362207445245		=HYPERLINK("http://www.uniprot.org/uniprot/P26368", "Click")
Q15365	PCBP1	1	0.73192	636760	-0.450242126583774		=HYPERLINK("http://www.uniprot.org/uniprot/Q15365", "Click")
O75643	SNRNP200	6	0.71467	4549500	-0.484650865953099		=HYPERLINK("http://www.uniprot.org/uniprot/O75643", "Click")
Q6PKG0	LARP1	3	0.69776	3191200	-0.519197199355206		=HYPERLINK("http://www.uniprot.org/uniprot/Q6PKG0", "Click")
P48634	PRRC2A	2	0.67466	3353900	-0.567767466639218		=HYPERLINK("http://www.uniprot.org/uniprot/P48634", "Click")
P05141	SLC25A5	2	0.65037	3176300	-0.620667383983388		=HYPERLINK("http://www.uniprot.org/uniprot/P05141", "Click")
Q02978	SLC25A11	2	0.64857	2055500	-0.624665802287294		=HYPERLINK("http://www.uniprot.org/uniprot/Q02978", "Click")
Q9BY77	POLDIP3	1	0.64729	857010	-0.627515879074776		=HYPERLINK("http://www.uniprot.org/uniprot/Q9BY77", "Click")
Q9H1Z9	TSPAN10	1	0.64077	4216000	-0.642121490624489		=HYPERLINK("http://www.uniprot.org/uniprot/Q9H1Z9", "Click")
Q9Y4P3	TBL2	1	0.63912	778180	-0.645841260505041		=HYPERLINK("http://www.uniprot.org/uniprot/Q9Y4P3", "Click")
Q9H4L4	SENP3	1	0.63739	499340	-0.649751710010034		=HYPERLINK("http://www.uniprot.org/uniprot/Q9H4L4", "Click")
Q96PK6	RBM14	1	0.63085	1563600	-0.664631084896327		=HYPERLINK("http://www.uniprot.org/uniprot/Q96PK6", "Click")
Q9UQ35	SRRM2	4	0.58382	3248700	-0.776404460603218		=HYPERLINK("http://www.uniprot.org/uniprot/Q9UQ35", "Click")
Q14157-5	UBAP2	2	0.55669	3734400	-0.845053927041953		=HYPERLINK("http://www.uniprot.org/uniprot/Q14157-5", "Click")
Q15233	NONO	6	0.50263	6587000	-0.992431312328624		=HYPERLINK("http://www.uniprot.org/uniprot/Q15233", "Click")
P23246	SFPQ	8	0.46883	11708000	-1.09286320544622		=HYPERLINK("http://www.uniprot.org/uniprot/P23246", "Click")
H0YIS7	C17orf49	1	0.46579	2009900	-1.10224842808498		=HYPERLINK("http://www.uniprot.org/uniprot/H0YIS7", "Click")
Q53H12	AGK	2	0.42991	4235500	-1.2178934261046		=HYPERLINK("http://www.uniprot.org/uniprot/Q53H12", "Click")
Q01105	SET	1	0.31225	2459200	-1.67922652305413		=HYPERLINK("http://www.uniprot.org/uniprot/Q01105", "Click")
P08670	VIM	7	0.19367	6088700	-2.36832760095246		=HYPERLINK("http://www.uniprot.org/uniprot/P08670", "Click")
A7MAP1	CORO1C	4	0.14444	6465900	-2.79145776948817		=HYPERLINK("http://www.uniprot.org/uniprot/A7MAP1", "Click")
P61353	RPL27	7	1.0005	53646000	0.000721167243654051		=HYPERLINK("http://www.uniprot.org/uniprot/P61353", "Click")
Q9Y3Y2-3	CHTO	1	1.002	1022100	0.00288250853312136		=HYPERLINK("http://www.uniprot.org/uniprot/Q9Y3Y2-3", "Click")
O75607	NPM3	1	1.0039	4078400	0.0056155674069098		=HYPERLINK("http://www.uniprot.org/uniprot/O75607", "Click")
P18077	RPL35A	3	1.0053	18368000	0.00762609237617795		=HYPERLINK("http://www.uniprot.org/uniprot/P18077", "Click")
Q02878	RPL6	21	1.0061	148650000	0.00877370706601613		=HYPERLINK("http://www.uniprot.org/uniprot/Q02878", "Click")
P61313	RPL15	14	1.0072	91276000	0.0103501881695673		=HYPERLINK("http://www.uniprot.org/uniprot/P61313", "Click")
P62906	RPL10A	8	1.0084	42486000	0.0120680233090903		=HYPERLINK("http://www.uniprot.org/uniprot/P62906", "Click")
F8W727	RPL32	10	1.009	70531000	0.01292617444427		=HYPERLINK("http://www.uniprot.org/uniprot/F8W727", "Click")
Q13263	TRIM28	1	1.0117	1070000	0.016781550233402		=HYPERLINK("http://www.uniprot.org/uniprot/Q13263", "Click")
P35268	RPL22	1	1.0129	4671200	0.0184917490398792		=HYPERLINK("http://www.uniprot.org/uniprot/P35268", "Click")
P05388	RPLP0	15	1.0137	83090000	0.0196307563355084		=HYPERLINK("http://www.uniprot.org/uniprot/P05388", "Click")
P51991	HNRNPA3	2	1.014	3741200	0.0200576523412535		=HYPERLINK("http://www.uniprot.org/uniprot/P51991", "Click")
J3KTA4	DDX5	6	1.0155	10685000	0.022190239634066		=HYPERLINK("http://www.uniprot.org/uniprot/J3KTA4", "Click")
Q14978-3	NOLC	1	1.0157	517940	0.0224743465748992		=HYPERLINK("http://www.uniprot.org/uniprot/Q14978-3", "Click")
P40429	RPL13A	5	1.0189	43836000	0.0270124650625817		=HYPERLINK("http://www.uniprot.org/uniprot/P40429", "Click")
Q02543	RPL18A	6	1.019	48942000	0.0271540515037266		=HYPERLINK("http://www.uniprot.org/uniprot/Q02543", "Click")
P62917	RPL8	10	1.0216	61250000	0.0308304301532745		=HYPERLINK("http://www.uniprot.org/uniprot/P62917", "Click")
P46776	RPL27A	10	1.0217	83161000	0.0309716424120755		=HYPERLINK("http://www.uniprot.org/uniprot/P46776", "Click")
Q96AG4	LRRC59	7	1.0233	21039000	0.033229160785111		=HYPERLINK("http://www.uniprot.org/uniprot/Q96AG4", "Click")
Q96HQ2	CDKN2AIPNL	2	1.0242	1506900	0.0344974641994449		=HYPERLINK("http://www.uniprot.org/uniprot/Q96HQ2", "Click")
Q04837	SSBP1	13	1.0247	60051000	0.0352015957185661		=HYPERLINK("http://www.uniprot.org/uniprot/Q04837", "Click")
B3KSH1	EIF3F	8	1.025	14257000	0.0356239097307212		=HYPERLINK("http://www.uniprot.org/uniprot/B3KSH1", "Click")
P12956	XRCC6	1	1.0267	1812200	0.0380146901867159		=HYPERLINK("http://www.uniprot.org/uniprot/P12956", "Click")
P84098	RPL19	12	1.0276	67012000	0.0392787953513676		=HYPERLINK("http://www.uniprot.org/uniprot/P84098", "Click")
P84090	ERH	3	1.0286	10876000	0.0406820588030078		=HYPERLINK("http://www.uniprot.org/uniprot/P84090", "Click")
Q13151	HNRNPA0	3	1.0286	2617100	0.0406820588030078		=HYPERLINK("http://www.uniprot.org/uniprot/Q13151", "Click")
Q15287	RNPS1	1	1.0289	1679900	0.0411027718191281		=HYPERLINK("http://www.uniprot.org/uniprot/Q15287", "Click")
P36578	RPL4	17	1.0293	104300000	0.0416635317293615		=HYPERLINK("http://www.uniprot.org/uniprot/P36578", "Click")
Q99729-2	HNRNPA	5	1.0371	8837300	0.0525550094341053		=HYPERLINK("http://www.uniprot.org/uniprot/Q99729-2", "Click")
P98179	RBM3	2	1.0394	2049800	0.0557509641184532		=HYPERLINK("http://www.uniprot.org/uniprot/P98179", "Click")
P83731	RPL24	3	1.0449	15037000	0.0633648787584294		=HYPERLINK("http://www.uniprot.org/uniprot/P83731", "Click")
Q14694-2	USP1	1	1.0461	1210700	0.0650207699484113		=HYPERLINK("http://www.uniprot.org/uniprot/Q14694-2", "Click")
P26373	RPL13	12	1.0515	79622000	0.0724488500696924		=HYPERLINK("http://www.uniprot.org/uniprot/P26373", "Click")
P84103	SRSF3	3	1.0552	8134100	0.0775164697020952		=HYPERLINK("http://www.uniprot.org/uniprot/P84103", "Click")
P31942	HNRNPH3	3	1.0576	3294600	0.0807940819582424		=HYPERLINK("http://www.uniprot.org/uniprot/P31942", "Click")
Q92734	TFG	9	1.0605	22965000	0.084744620868468		=HYPERLINK("http://www.uniprot.org/uniprot/Q92734", "Click")
B4DR52	HIST2H2BF	8	1.0617	39946000	0.0863761675969373		=HYPERLINK("http://www.uniprot.org/uniprot/B4DR52", "Click")
E5RJR5	SKP1	1	1.0651	543040	0.0909888884147723		=HYPERLINK("http://www.uniprot.org/uniprot/E5RJR5", "Click")
P62269	RPS18	11	1.0671	58325000	0.093695380233557		=HYPERLINK("http://www.uniprot.org/uniprot/P62269", "Click")
Q9P032	NDUFAF4	2	1.0688	2557400	0.0959919129246028		=HYPERLINK("http://www.uniprot.org/uniprot/Q9P032", "Click")
Q8ND56	LSM14A	10	1.0698	30190000	0.0973411087967018		=HYPERLINK("http://www.uniprot.org/uniprot/Q8ND56", "Click")
B0QY89	EIF3L	3	1.0753	3019800	0.104739216216237		=HYPERLINK("http://www.uniprot.org/uniprot/B0QY89", "Click")
P09651	HNRNPA1	14	1.0797	51690000	0.110630508096434		=HYPERLINK("http://www.uniprot.org/uniprot/P09651", "Click")
B5ME19	EIF3CL	5	1.0807	11953000	0.111966089603492		=HYPERLINK("http://www.uniprot.org/uniprot/B5ME19", "Click")
P37108	SRP14	3	1.089	4912600	0.12300395405482		=HYPERLINK("http://www.uniprot.org/uniprot/P37108", "Click")
Q14152	EIF3A	11	1.0954	22184000	0.131457785479088		=HYPERLINK("http://www.uniprot.org/uniprot/Q14152", "Click")
Q9UBQ5	EIF3K	11	1.097	39437000	0.133563525741106		=HYPERLINK("http://www.uniprot.org/uniprot/Q9UBQ5", "Click")
P63010-2	AP2B	1	1.1004	1040300	0.138028044766761		=HYPERLINK("http://www.uniprot.org/uniprot/P63010-2", "Click")
Q9UGU5	HMGXB4	38	1.1009	333900000	0.138683427979272		=HYPERLINK("http://www.uniprot.org/uniprot/Q9UGU5", "Click")
O60506	SYNCRIP	5	1.1068	4677700	0.146394549060505		=HYPERLINK("http://www.uniprot.org/uniprot/O60506", "Click")
P08865	RPSA	23	1.1104	239200000	0.151079473028812		=HYPERLINK("http://www.uniprot.org/uniprot/P08865", "Click")
Q92499	DDX1	10	1.1148	13876000	0.15678490755436		=HYPERLINK("http://www.uniprot.org/uniprot/Q92499", "Click")
P62899	RPL31	8	1.1177	63246000	0.160533008760908		=HYPERLINK("http://www.uniprot.org/uniprot/P62899", "Click")
P52272	HNRNPM	26	1.1232	74585000	0.167614840755111		=HYPERLINK("http://www.uniprot.org/uniprot/P52272", "Click")
P68371	TUBB4B	3	1.1326	1292100	0.179638434938132		=HYPERLINK("http://www.uniprot.org/uniprot/P68371", "Click")
H3BPE7	FUS	3	1.1346	9191800	0.182183769121468		=HYPERLINK("http://www.uniprot.org/uniprot/H3BPE7", "Click")
P60228	EIF3E	9	1.1396	32466000	0.188527526774402		=HYPERLINK("http://www.uniprot.org/uniprot/P60228", "Click")
Q9NR30	DDX21	11	1.15	19100000	0.20163386116965		=HYPERLINK("http://www.uniprot.org/uniprot/Q9NR30", "Click")
Q9NY12	GAR1	4	1.1614	6188300	0.21586493915324		=HYPERLINK("http://www.uniprot.org/uniprot/Q9NY12", "Click")
P16104	H2AFX	3	1.1641	9469300	0.219214995795424		=HYPERLINK("http://www.uniprot.org/uniprot/P16104", "Click")
P22626	HNRNPA2B1	18	1.1647	50864000	0.219958397584918		=HYPERLINK("http://www.uniprot.org/uniprot/P22626", "Click")
P39019	RPS19	12	1.172	90280000	0.228972569760161		=HYPERLINK("http://www.uniprot.org/uniprot/P39019", "Click")
K7ES00	H3F3B	2	1.1723	19072000	0.229341813043554		=HYPERLINK("http://www.uniprot.org/uniprot/K7ES00", "Click")
Q9Y3I0	C22orf28	3	1.2013	3951200	0.264596479490882		=HYPERLINK("http://www.uniprot.org/uniprot/Q9Y3I0", "Click")
Q86U42	PABPN1	2	1.203	1924600	0.266636642513989		=HYPERLINK("http://www.uniprot.org/uniprot/Q86U42", "Click")
P62263	RPS14	9	1.216	105370000	0.282143228781498		=HYPERLINK("http://www.uniprot.org/uniprot/P62263", "Click")
E9PB61	ALYREF	8	1.2199	45767000	0.286762889249558		=HYPERLINK("http://www.uniprot.org/uniprot/E9PB61", "Click")
P62851	RPS25	8	1.222	238400000	0.289244285156642		=HYPERLINK("http://www.uniprot.org/uniprot/P62851", "Click")
Q9Y2W1	THRAP3	6	1.2266	10340000	0.294664856091242		=HYPERLINK("http://www.uniprot.org/uniprot/Q9Y2W1", "Click")
Q14103	HNRNPD	6	1.232	10283000	0.301002256032814		=HYPERLINK("http://www.uniprot.org/uniprot/Q14103", "Click")
F8W0W6	SNRPF	1	1.2364	797950	0.306145559308774		=HYPERLINK("http://www.uniprot.org/uniprot/F8W0W6", "Click")
Q00577	PURA	1	1.2459	997420	0.317188277596502		=HYPERLINK("http://www.uniprot.org/uniprot/Q00577", "Click")
P25398	RPS12	10	1.2461	68379000	0.317419849834702		=HYPERLINK("http://www.uniprot.org/uniprot/P25398", "Click")
O60869	EDF1	2	1.2471	1463900	0.318577153796079		=HYPERLINK("http://www.uniprot.org/uniprot/O60869", "Click")
Q7L2H7	EIF3M	9	1.2535	26809000	0.325961996171852		=HYPERLINK("http://www.uniprot.org/uniprot/Q7L2H7", "Click")
Q92522	H1FX	6	1.261	23651000	0.334568275666133		=HYPERLINK("http://www.uniprot.org/uniprot/Q92522", "Click")
P24534	EEF1B2	1	1.2613	1957000	0.334911461262063		=HYPERLINK("http://www.uniprot.org/uniprot/P24534", "Click")
Q14974	KPNB1	11	1.2621	20910000	0.335826223940496		=HYPERLINK("http://www.uniprot.org/uniprot/Q14974", "Click")
Q9Y295	DRG1	1	1.2717	854740	0.346758372226802		=HYPERLINK("http://www.uniprot.org/uniprot/Q9Y295", "Click")
P46087-4	NOP	3	1.273	2106900	0.348232419239271		=HYPERLINK("http://www.uniprot.org/uniprot/P46087-4", "Click")
P52292	KPNA2	4	1.2743	4772500	0.349704961708537		=HYPERLINK("http://www.uniprot.org/uniprot/P52292", "Click")
Q16626	MEA1	1	1.2852	1689500	0.361992885921963		=HYPERLINK("http://www.uniprot.org/uniprot/Q16626", "Click")
Q9UI30	TRMT112	1	1.301	1592900	0.379620962055708		=HYPERLINK("http://www.uniprot.org/uniprot/Q9UI30", "Click")
P62888	RPL30	5	1.31	2.8e+07	0.389566811762726		=HYPERLINK("http://www.uniprot.org/uniprot/P62888", "Click")
P14866	HNRNPL	2	1.3136	3420900	0.393526032228356		=HYPERLINK("http://www.uniprot.org/uniprot/P14866", "Click")
P78347	GTF2I	4	1.3211	4650400	0.401739674793482		=HYPERLINK("http://www.uniprot.org/uniprot/P78347", "Click")
P60866-2	RPS2	6	1.3262	75711000	0.407298360103788		=HYPERLINK("http://www.uniprot.org/uniprot/P60866-2", "Click")
P05386	RPLP1	3	1.3289	75511000	0.410232545598205		=HYPERLINK("http://www.uniprot.org/uniprot/P05386", "Click")
P30050	RPL12	9	1.3341	59236000	0.415866810523215		=HYPERLINK("http://www.uniprot.org/uniprot/P30050", "Click")
P60468	SEC61B	1	1.3495	1014500	0.432424976804764		=HYPERLINK("http://www.uniprot.org/uniprot/P60468", "Click")
P19338	NCL	24	1.3509	129710000	0.433920883513551		=HYPERLINK("http://www.uniprot.org/uniprot/P19338", "Click")
P49207	RPL34	3	1.354	177090000	0.43722773891291		=HYPERLINK("http://www.uniprot.org/uniprot/P49207", "Click")
P35244	RPA3	9	1.3716	24954000	0.455859809386185		=HYPERLINK("http://www.uniprot.org/uniprot/P35244", "Click")
P13639	EEF2	8	1.373	9781800	0.457331625485014		=HYPERLINK("http://www.uniprot.org/uniprot/P13639", "Click")
Q02539	HIST1H1A	1	1.3765	4365400	0.461004609933474		=HYPERLINK("http://www.uniprot.org/uniprot/Q02539", "Click")
O95429	BAG4	1	1.3828	701250	0.467592508712949		=HYPERLINK("http://www.uniprot.org/uniprot/O95429", "Click")
P01781	P01781	1	1.3894	34379000	0.474462002443652		=HYPERLINK("http://www.uniprot.org/uniprot/P01781", "Click")
B4DLN1	SLC25A10	3	1.3963	10372000	0.481608942990055		=HYPERLINK("http://www.uniprot.org/uniprot/B4DLN1", "Click")
P10599	TXN	4	1.3982	3973800	0.483570740091555		=HYPERLINK("http://www.uniprot.org/uniprot/P10599", "Click")
P42677	RPS27	4	1.41	19051000	0.495695162624069		=HYPERLINK("http://www.uniprot.org/uniprot/P42677", "Click")
Q9UQ80	PA2G4	6	1.4184	12318000	0.504264441349239		=HYPERLINK("http://www.uniprot.org/uniprot/Q9UQ80", "Click")
O00410-3	IPO	5	1.4208	7638300	0.506703486800657		=HYPERLINK("http://www.uniprot.org/uniprot/O00410-3", "Click")
Q9H3S4	TPK1	1	1.421	4186500	0.506906554580693		=HYPERLINK("http://www.uniprot.org/uniprot/Q9H3S4", "Click")
P46779	RPL28	6	1.4211	131690000	0.5070080777531		=HYPERLINK("http://www.uniprot.org/uniprot/P46779", "Click")
P05387	RPLP2	19	1.4383	800020000	0.524364623879868		=HYPERLINK("http://www.uniprot.org/uniprot/P05387", "Click")
P62273	RPS29	3	1.4751	13499000	0.560812760992322		=HYPERLINK("http://www.uniprot.org/uniprot/P62273", "Click")
P63220	RPS21	13	1.4755	136570000	0.56120392076992		=HYPERLINK("http://www.uniprot.org/uniprot/P63220", "Click")
Q9Y224	C14orf166	7	1.4847	10292000	0.57017144803871		=HYPERLINK("http://www.uniprot.org/uniprot/Q9Y224", "Click")
P62829	RPL23	13	1.4932	158410000	0.57840741375362		=HYPERLINK("http://www.uniprot.org/uniprot/P62829", "Click")
Q92804	TAF15	2	1.497	3684300	0.58207422139633		=HYPERLINK("http://www.uniprot.org/uniprot/Q92804", "Click")
P56537	EIF6	3	1.514	8736000	0.598365205323645		=HYPERLINK("http://www.uniprot.org/uniprot/P56537", "Click")
P62258	YWHAE	3	1.5292	5772000	0.612777105285199		=HYPERLINK("http://www.uniprot.org/uniprot/P62258", "Click")
P61513	RPL37A	6	1.5371	154250000	0.620211026324114		=HYPERLINK("http://www.uniprot.org/uniprot/P61513", "Click")
O00571	DDX3X	7	1.557	7800500	0.63876894441695		=HYPERLINK("http://www.uniprot.org/uniprot/O00571", "Click")
Q9NSD9	FARSB	1	1.6008	724580	0.678793072356292		=HYPERLINK("http://www.uniprot.org/uniprot/Q9NSD9", "Click")
P62857	RPS28	5	1.6209	59061000	0.696795087799139		=HYPERLINK("http://www.uniprot.org/uniprot/P62857", "Click")
P63173	RPL38	3	1.6483	11879000	0.720978845144352		=HYPERLINK("http://www.uniprot.org/uniprot/P63173", "Click")
E9PR30	FAU	2	1.6709	10339000	0.740625393589931		=HYPERLINK("http://www.uniprot.org/uniprot/E9PR30", "Click")
Q08380	LGALS3BP	1	1.6749	3993000	0.744074961952015		=HYPERLINK("http://www.uniprot.org/uniprot/Q08380", "Click")
B7Z6Z4	MYL6	2	1.8851	7211900	0.914641057009827		=HYPERLINK("http://www.uniprot.org/uniprot/B7Z6Z4", "Click")
P10412	HIST1H1E	7	1.9634	135020000	0.973354120449944		=HYPERLINK("http://www.uniprot.org/uniprot/P10412", "Click")
P16403	HIST1H1C	1	1.9938	5900200	0.995520698863738		=HYPERLINK("http://www.uniprot.org/uniprot/P16403", "Click")
Q8WU90	ZC3H15	klbn	2.1137	739640	1.0797706277966		=HYPERLINK("http://www.uniprot.org/uniprot/Q8WU90", "Click")

## Sheet: SB_HMGmut vs control log
Protein_ID	Protein_symbol	Ratio,H,L,count	Ratio,H(w-HA,L (HA),normalized	Ratio,Mut-Ha,L (HA),count	Ratio,M,L,normalized	Intensity	Log2_Ratio,H(wt-HA),L (HA),normalized	Log2_Ratio,M(mutant),L(HA),normalized	Search
O75110	ATP9A	1	0.0047245	1	0.0097592	685080000	-7.72562	-6.67902	=HYPERLINK("http://www.uniprot.org/uniprot/O75110", "Click")
G3XA88	OS9	1	0.0035655	1	0.013708	9.09e+09	-8.13168	-6.18884	=HYPERLINK("http://www.uniprot.org/uniprot/G3XA88", "Click")
Q13085-4	ACAC	2	0.0043987	2	0.015814	2693400000	-7.82871	-5.98265	=HYPERLINK("http://www.uniprot.org/uniprot/Q13085-4", "Click")
Q9UPY3	DICER1	1	0.013657	1	0.047597	266940000	-6.19422	-4.39299	=HYPERLINK("http://www.uniprot.org/uniprot/Q9UPY3", "Click")
I3L0E3	MRPS17	2	0.015273	2	0.054334	1.307e+09	-6.03287	-4.202	=HYPERLINK("http://www.uniprot.org/uniprot/I3L0E3", "Click")
P06314	P06314	4	0.029161	4	0.092754	843990000	-5.09982	-3.43045	=HYPERLINK("http://www.uniprot.org/uniprot/P06314", "Click")
P01605	P01605	5	0.053094	5	0.1058	973280000	-4.23531	-3.24059	=HYPERLINK("http://www.uniprot.org/uniprot/P01605", "Click")
P35908	KRT2	43	0.029253	49	0.1191	2.0344e+10	-5.09527	-3.06975	=HYPERLINK("http://www.uniprot.org/uniprot/P35908", "Click")
O95777	NAA38	1	0.23276	1	0.21194	63820000	-2.10308	-2.23827	=HYPERLINK("http://www.uniprot.org/uniprot/O95777", "Click")
P10599	TXN	2	0.15254	2	0.22634	663460000	-2.71274	-2.14344	=HYPERLINK("http://www.uniprot.org/uniprot/P10599", "Click")
Q02413	DSG1	2	0.037476	4	0.23106	219970000	-4.73789	-2.11366	=HYPERLINK("http://www.uniprot.org/uniprot/Q02413", "Click")
Q93009	USP7	3	0.2568	3	0.23113	374840000	-1.96128	-2.11322	=HYPERLINK("http://www.uniprot.org/uniprot/Q93009", "Click")
P68032	ACTC1	9	0.072829	9	0.25605	1.1163e+10	-3.77934	-1.9655	=HYPERLINK("http://www.uniprot.org/uniprot/P68032", "Click")
P10155	TROVE2	1	0.44921	1	0.26498	63643000	-1.15454	-1.91604	=HYPERLINK("http://www.uniprot.org/uniprot/P10155", "Click")
Q9NZT1	CALML5	1	0.074788	2	0.27165	160550000	-3.74105	-1.88018	=HYPERLINK("http://www.uniprot.org/uniprot/Q9NZT1", "Click")
Q5VT25-6	CDC42BP	1	0.58535	1	0.28943	96279000	-0.772629	-1.78871	=HYPERLINK("http://www.uniprot.org/uniprot/Q5VT25-6", "Click")
P62714	PPP2CB	1	0.46944	1	0.29989	130760000	-1.09099	-1.73749	=HYPERLINK("http://www.uniprot.org/uniprot/P62714", "Click")
Q9GZS3	WDR61	6	0.23471	6	0.30155	1675600000	-2.09105	-1.72953	=HYPERLINK("http://www.uniprot.org/uniprot/Q9GZS3", "Click")
Q5SW79	CEP170	3	0.24035	3	0.3193	322960000	-2.05679	-1.64702	=HYPERLINK("http://www.uniprot.org/uniprot/Q5SW79", "Click")
Q7Z7H8-2	MRPL1	1	0.26671	1	0.32502	198650000	-1.90666	-1.6214	=HYPERLINK("http://www.uniprot.org/uniprot/Q7Z7H8-2", "Click")
O95248-4	SBF	2	0.16608	2	0.38265	116320000	-2.59005	-1.3859	=HYPERLINK("http://www.uniprot.org/uniprot/O95248-4", "Click")
P14923	JUP	3	0.087939	8	0.39058	410470000	-3.50735	-1.35631	=HYPERLINK("http://www.uniprot.org/uniprot/P14923", "Click")
Q9HAN9	NMNAT1	1	0.78889	1	0.39353	70031000	-0.342104	-1.34545	=HYPERLINK("http://www.uniprot.org/uniprot/Q9HAN9", "Click")
Q8WV92	MITD1	5	0.43165	5	0.39362	818100000	-1.21207	-1.34512	=HYPERLINK("http://www.uniprot.org/uniprot/Q8WV92", "Click")
P46013	MKI67	3	1.0252	3	0.41317	333920000	0.0359054	-1.27519	=HYPERLINK("http://www.uniprot.org/uniprot/P46013", "Click")
Q13442	PDAP1	3	0.91724	3	0.42531	322460000	-0.124629	-1.23341	=HYPERLINK("http://www.uniprot.org/uniprot/Q13442", "Click")
Q9BQ75	CMSS1	5	0.41544	5	0.4399	651750000	-1.26729	-1.18475	=HYPERLINK("http://www.uniprot.org/uniprot/Q9BQ75", "Click")
Q01844-5	EWSR	18	0.25262	18	0.44743	2.9781e+10	-1.98496	-1.16027	=HYPERLINK("http://www.uniprot.org/uniprot/Q01844-5", "Click")
P24534	EEF1B2	2	0.44082	2	0.44895	1084400000	-1.18174	-1.15537	=HYPERLINK("http://www.uniprot.org/uniprot/P24534", "Click")
P15924	DSP	4	0.25629	12	0.45587	513410000	-1.96415	-1.13331	=HYPERLINK("http://www.uniprot.org/uniprot/P15924", "Click")
P55072	VCP	4	0.60341	4	0.46496	172870000	-0.728789	-1.10482	=HYPERLINK("http://www.uniprot.org/uniprot/P55072", "Click")
Q14011	CIRBP	23	0.19506	23	0.46658	1.2034e+10	-2.35801	-1.0998	=HYPERLINK("http://www.uniprot.org/uniprot/Q14011", "Click")
P20742	PZP	2	0.36937	2	0.47048	237430000	-1.43686	-1.08779	=HYPERLINK("http://www.uniprot.org/uniprot/P20742", "Click")
O43148-2	RNM	50	0.34421	50	0.47176	1.7852e+10	-1.53864	-1.08387	=HYPERLINK("http://www.uniprot.org/uniprot/O43148-2", "Click")
P09211	GSTP1	1	0.70239	1	0.48006	119150000	-0.509656	-1.05871	=HYPERLINK("http://www.uniprot.org/uniprot/P09211", "Click")
P14618	PKM	27	0.58572	27	0.49025	3566400000	-0.771717	-1.02841	=HYPERLINK("http://www.uniprot.org/uniprot/P14618", "Click")
Q9Y5J7	TIMM9	7	0.25332	7	0.49926	844540000	-1.98097	-1.00214	=HYPERLINK("http://www.uniprot.org/uniprot/Q9Y5J7", "Click")
P62258	YWHAE	20	1.4513	20	2.0039	3666700000	0.537346	1.00281	=HYPERLINK("http://www.uniprot.org/uniprot/P62258", "Click")
P10809	HSPD1	49	1.1683	49	2.0061	7.345e+09	0.224411	1.00439	=HYPERLINK("http://www.uniprot.org/uniprot/P10809", "Click")
P18077	RPL35A	41	1.7054	41	2.0076	5.3575e+10	0.77011	1.00547	=HYPERLINK("http://www.uniprot.org/uniprot/P18077", "Click")
P38159	RBMX	23	1.1432	23	2.0087	6866500000	0.193078	1.00626	=HYPERLINK("http://www.uniprot.org/uniprot/P38159", "Click")
Q14008-3	CKAP	1	4.6532	1	2.0136	13535000	2.21822	1.00978	=HYPERLINK("http://www.uniprot.org/uniprot/Q14008-3", "Click")
Q9UHX1-6	PUF6	44	0.53884	44	2.0186	9372200000	-0.892071	1.01336	=HYPERLINK("http://www.uniprot.org/uniprot/Q9UHX1-6", "Click")
D3DQV9	EIF4G2	28	2.5589	28	2.0219	5723300000	1.35552	1.01571	=HYPERLINK("http://www.uniprot.org/uniprot/D3DQV9", "Click")
Q9NQ29	LUC7L	6	1.2087	6	2.0347	801370000	0.273456	1.02482	=HYPERLINK("http://www.uniprot.org/uniprot/Q9NQ29", "Click")
P62273	RPS29	9	1.9184	9	2.0353	6891800000	0.939904	1.02524	=HYPERLINK("http://www.uniprot.org/uniprot/P62273", "Click")
G3XAN8	TIMM8B	2	2.318	2	2.0422	253730000	1.21288	1.03012	=HYPERLINK("http://www.uniprot.org/uniprot/G3XAN8", "Click")
Q07065	CKAP4	43	1.962	43	2.0434	7130700000	0.972325	1.03097	=HYPERLINK("http://www.uniprot.org/uniprot/Q07065", "Click")
Q13601	KRR1	5	1.7715	5	2.0435	740100000	0.824971	1.03104	=HYPERLINK("http://www.uniprot.org/uniprot/Q13601", "Click")
P49792	RANBP2	1	1.7545	1	2.0436	25540000	0.81106	1.03111	=HYPERLINK("http://www.uniprot.org/uniprot/P49792", "Click")
Q7Z6E9	RBBP6	4	1.5881	4	2.047	366330000	0.667302	1.03351	=HYPERLINK("http://www.uniprot.org/uniprot/Q7Z6E9", "Click")
Q8N9V6	ANKRD53	1	0.35967	1	2.0523	177230000	-1.47525	1.03724	=HYPERLINK("http://www.uniprot.org/uniprot/Q8N9V6", "Click")
P62277	RPS13	43	2.091	43	2.0536	2.6831e+10	1.06419	1.03816	=HYPERLINK("http://www.uniprot.org/uniprot/P62277", "Click")
O95793	STAU1	26	1.4807	26	2.0537	5017400000	0.566279	1.03823	=HYPERLINK("http://www.uniprot.org/uniprot/O95793", "Click")
Q9BQG2	NUDT12	1	1.565	1	2.056	20026000	0.646163	1.03984	=HYPERLINK("http://www.uniprot.org/uniprot/Q9BQG2", "Click")
F8VQ10	DDX39B	5	1.5979	5	2.0605	477830000	0.676177	1.04299	=HYPERLINK("http://www.uniprot.org/uniprot/F8VQ10", "Click")
P42336	PIK3CA	4	0.94811	4	2.064	1798200000	-0.0768736	1.04544	=HYPERLINK("http://www.uniprot.org/uniprot/P42336", "Click")
O43159	RRP8	6	2.0641	6	2.0643	1272200000	1.04551	1.04565	=HYPERLINK("http://www.uniprot.org/uniprot/O43159", "Click")
Q8N684-3	CPSF	2	1.4996	2	2.0648	85821000	0.584578	1.046	=HYPERLINK("http://www.uniprot.org/uniprot/Q8N684-3", "Click")
Q96KR1	ZFR	10	1.9887	10	2.0665	924200000	0.991826	1.04719	=HYPERLINK("http://www.uniprot.org/uniprot/Q96KR1", "Click")
P60842	EIF4A1	41	2.1831	41	2.0668	8319800000	1.12638	1.0474	=HYPERLINK("http://www.uniprot.org/uniprot/P60842", "Click")
P40939	HADHA	11	1.0781	11	2.0694	1508500000	0.108491	1.04921	=HYPERLINK("http://www.uniprot.org/uniprot/P40939", "Click")
P51991-2	HNRNPA	29	1.6181	29	2.0724	1.4421e+10	0.694301	1.0513	=HYPERLINK("http://www.uniprot.org/uniprot/P51991-2", "Click")
Q14694-2	USP1	16	2.8744	16	2.0764	2183400000	1.52326	1.05408	=HYPERLINK("http://www.uniprot.org/uniprot/Q14694-2", "Click")
Q9UHB9	SRP68	7	1.4325	7	2.0786	403880000	0.518535	1.05561	=HYPERLINK("http://www.uniprot.org/uniprot/Q9UHB9", "Click")
O95831	AIFM1	7	1.068	7	2.082	525560000	0.0949116	1.05797	=HYPERLINK("http://www.uniprot.org/uniprot/O95831", "Click")
Q9NPD3	EXOSC4	24	1.2069	24	2.0873	4089400000	0.271306	1.06164	=HYPERLINK("http://www.uniprot.org/uniprot/Q9NPD3", "Click")
Q9Y3T9	NOC2L	9	1.7965	9	2.0943	741420000	0.845189	1.06647	=HYPERLINK("http://www.uniprot.org/uniprot/Q9Y3T9", "Click")
G3V1N1	NKRF	11	2.9128	11	2.1112	1072800000	1.54241	1.07806	=HYPERLINK("http://www.uniprot.org/uniprot/G3V1N1", "Click")
Q8N3C0	ASCC3	16	2.1706	16	2.114	834470000	1.11809	1.07998	=HYPERLINK("http://www.uniprot.org/uniprot/Q8N3C0", "Click")
Q96AG4	LRRC59	29	1.1613	29	2.1141	1.9978e+10	0.215741	1.08004	=HYPERLINK("http://www.uniprot.org/uniprot/Q96AG4", "Click")
Q9ULR0-1	ISY	3	2.9686	3	2.1227	254980000	1.56978	1.0859	=HYPERLINK("http://www.uniprot.org/uniprot/Q9ULR0-1", "Click")
Q9BRP8	WIBG	4	2.0926	4	2.1245	1980500000	1.0653	1.08712	=HYPERLINK("http://www.uniprot.org/uniprot/Q9BRP8", "Click")
Q8IXM3	MRPL41	7	1.2322	7	2.1292	656150000	0.301236	1.09031	=HYPERLINK("http://www.uniprot.org/uniprot/Q8IXM3", "Click")
P16104	H2AFX	11	0.95965	11	2.1316	5.575e+09	-0.0594198	1.09194	=HYPERLINK("http://www.uniprot.org/uniprot/P16104", "Click")
Q9NY93	DDX56	2	2.6282	2	2.1319	97903000	1.39408	1.09214	=HYPERLINK("http://www.uniprot.org/uniprot/Q9NY93", "Click")
Q09028	RBBP4	7	0.85742	7	2.1374	2289400000	-0.221926	1.09586	=HYPERLINK("http://www.uniprot.org/uniprot/Q09028", "Click")
O75179	ANKRD17	6	1.7346	6	2.1375	627090000	0.794603	1.09592	=HYPERLINK("http://www.uniprot.org/uniprot/O75179", "Click")
P11940	PABPC1	128	1.7522	128	2.1421	9.612e+10	0.809167	1.09903	=HYPERLINK("http://www.uniprot.org/uniprot/P11940", "Click")
Q5UIP0	RIF1	2	2.2595	2	2.1423	43728000	1.176	1.09916	=HYPERLINK("http://www.uniprot.org/uniprot/Q5UIP0", "Click")
Q13242	SRSF9	4	2.7615	4	2.1476	305830000	1.46545	1.10273	=HYPERLINK("http://www.uniprot.org/uniprot/Q13242", "Click")
P14678-3	SNRP	7	0.71991	7	2.1518	1836100000	-0.474112	1.10554	=HYPERLINK("http://www.uniprot.org/uniprot/P14678-3", "Click")
O75607	NPM3	13	1.2676	13	2.1524	9.491e+09	0.3421	1.10595	=HYPERLINK("http://www.uniprot.org/uniprot/O75607", "Click")
Q13263	TRIM28	42	1.7676	42	2.1578	1.1898e+10	0.821792	1.10956	=HYPERLINK("http://www.uniprot.org/uniprot/Q13263", "Click")
O75400	PRPF40A	3	0.54355	3	2.1584	268390000	-0.879515	1.10996	=HYPERLINK("http://www.uniprot.org/uniprot/O75400", "Click")
O76094	SRP72	6	2.9639	6	2.1587	542730000	1.5675	1.11016	=HYPERLINK("http://www.uniprot.org/uniprot/O76094", "Click")
O60506	SYNCRIP	52	1.8469	52	2.1635	1.7663e+10	0.885106	1.11337	=HYPERLINK("http://www.uniprot.org/uniprot/O60506", "Click")
Q9Y4P3	TBL2	15	2.1625	15	2.1745	1606600000	1.1127	1.12068	=HYPERLINK("http://www.uniprot.org/uniprot/Q9Y4P3", "Click")
Q9NVN8	GNL3L	13	2.9702	13	2.1768	1431700000	1.57056	1.12221	=HYPERLINK("http://www.uniprot.org/uniprot/Q9NVN8", "Click")
B0QY89	EIF3L	59	1.7022	59	2.1819	2.2843e+10	0.767401	1.12558	=HYPERLINK("http://www.uniprot.org/uniprot/B0QY89", "Click")
O15504	NUPL2	2	2.6601	2	2.1884	104630000	1.41148	1.12988	=HYPERLINK("http://www.uniprot.org/uniprot/O15504", "Click")
Q8WVM0	TFB1M	5	0.96716	5	2.1922	517530000	-0.0481735	1.13238	=HYPERLINK("http://www.uniprot.org/uniprot/Q8WVM0", "Click")
Q13595	TRA2A	4	1.1652	4	2.1933	382470000	0.220578	1.1331	=HYPERLINK("http://www.uniprot.org/uniprot/Q13595", "Click")
Q15050	RRS1	23	1.8802	23	2.1967	3673500000	0.910886	1.13534	=HYPERLINK("http://www.uniprot.org/uniprot/Q15050", "Click")
O95714	HERC2	1	2.3166	1	2.2033	89425000	1.21201	1.13967	=HYPERLINK("http://www.uniprot.org/uniprot/O95714", "Click")
Q9NZI8	IGF2BP1	79	1.6116	79	2.2034	4.8411e+10	0.688494	1.13973	=HYPERLINK("http://www.uniprot.org/uniprot/Q9NZI8", "Click")
Q09161	NCBP1	11	1.429	11	2.204	1119800000	0.515006	1.14012	=HYPERLINK("http://www.uniprot.org/uniprot/Q09161", "Click")
Q9UQ80	PA2G4	143	2.909	143	2.2142	9.2178e+10	1.54052	1.14679	=HYPERLINK("http://www.uniprot.org/uniprot/Q9UQ80", "Click")
Q6P158	DHX57	9	2.6344	9	2.2177	749570000	1.39747	1.14906	=HYPERLINK("http://www.uniprot.org/uniprot/Q6P158", "Click")
P56537	EIF6	28	1.5844	28	2.2207	1.6252e+10	0.663937	1.15101	=HYPERLINK("http://www.uniprot.org/uniprot/P56537", "Click")
Q8N2K0-2	ABHD1	1	0.75746	1	2.2263	38976000	-0.400758	1.15465	=HYPERLINK("http://www.uniprot.org/uniprot/Q8N2K0-2", "Click")
Q15650	TRIP4	3	1.567	3	2.2329	403850000	0.648005	1.15892	=HYPERLINK("http://www.uniprot.org/uniprot/Q15650", "Click")
A8MW61	PLRG1	6	2.938	6	2.2346	922160000	1.55483	1.16002	=HYPERLINK("http://www.uniprot.org/uniprot/A8MW61", "Click")
Q9Y4C8	RBM19	1	0.6958	1	2.2469	40626000	-0.523255	1.16794	=HYPERLINK("http://www.uniprot.org/uniprot/Q9Y4C8", "Click")
Q8N8A6	DDX51	1	0.62192	1	2.2539	19911000	-0.685199	1.17242	=HYPERLINK("http://www.uniprot.org/uniprot/Q8N8A6", "Click")
P05387	RPLP2	43	3.0519	43	2.254	1.3439e+11	1.60971	1.17249	=HYPERLINK("http://www.uniprot.org/uniprot/P05387", "Click")
Q9P035	PTPLAD1	17	1.5865	17	2.255	2179100000	0.665848	1.17313	=HYPERLINK("http://www.uniprot.org/uniprot/Q9P035", "Click")
Q9H2W6	MRPL46	13	1.6917	13	2.2556	2.047e+09	0.758474	1.17351	=HYPERLINK("http://www.uniprot.org/uniprot/Q9H2W6", "Click")
Q92522	H1FX	9	1.3042	9	2.2601	2109200000	0.383165	1.17639	=HYPERLINK("http://www.uniprot.org/uniprot/Q92522", "Click")
P62314	SNRPD1	14	1.2769	14	2.2621	2.739e+09	0.352646	1.17766	=HYPERLINK("http://www.uniprot.org/uniprot/P62314", "Click")
Q9Y2X3	NOP58	10	3.6733	10	2.2631	451320000	1.87708	1.1783	=HYPERLINK("http://www.uniprot.org/uniprot/Q9Y2X3", "Click")
Q13283	G3BP1	79	2.5846	79	2.269	2.8951e+10	1.36994	1.18206	=HYPERLINK("http://www.uniprot.org/uniprot/Q13283", "Click")
Q92900	UPF1	17	2.35	17	2.2779	1895800000	1.23266	1.1877	=HYPERLINK("http://www.uniprot.org/uniprot/Q92900", "Click")
P46782	RPS5	41	1.4112	41	2.2809	2.2068e+10	0.496922	1.1896	=HYPERLINK("http://www.uniprot.org/uniprot/P46782", "Click")
P53396	ACLY	3	1.3125	3	2.2831	104680000	0.392317	1.19099	=HYPERLINK("http://www.uniprot.org/uniprot/P53396", "Click")
Q96HR8	NAF1	7	1.4596	7	2.2836	700920000	0.545573	1.19131	=HYPERLINK("http://www.uniprot.org/uniprot/Q96HR8", "Click")
O00425	IGF2BP3	23	2.1886	23	2.2838	2954700000	1.13001	1.19144	=HYPERLINK("http://www.uniprot.org/uniprot/O00425", "Click")
B7Z888	SCAF8	9	1.4637	9	2.2874	856720000	0.54962	1.19371	=HYPERLINK("http://www.uniprot.org/uniprot/B7Z888", "Click")
Q08J23	NSUN2	48	2.9509	48	2.2892	9.516e+09	1.56116	1.19484	=HYPERLINK("http://www.uniprot.org/uniprot/Q08J23", "Click")
P49458	SRP9	14	1.4486	14	2.2954	8424900000	0.534659	1.19875	=HYPERLINK("http://www.uniprot.org/uniprot/P49458", "Click")
Q9UNQ2	DIMT1	5	3.0668	5	2.2971	454940000	1.61673	1.19981	=HYPERLINK("http://www.uniprot.org/uniprot/Q9UNQ2", "Click")
P62854	RPS26	27	1.7647	27	2.2978	1.1354e+10	0.819423	1.20025	=HYPERLINK("http://www.uniprot.org/uniprot/P62854", "Click")
P08579	SNRPB2	5	2.0724	5	2.3043	393250000	1.0513	1.20433	=HYPERLINK("http://www.uniprot.org/uniprot/P08579", "Click")
Q96GQ7	DDX27	19	1.4751	19	2.3133	2439500000	0.560813	1.20995	=HYPERLINK("http://www.uniprot.org/uniprot/Q96GQ7", "Click")
Q9Y305-4	ACOT	14	2.3137	14	2.3289	1.347e+09	1.2102	1.21965	=HYPERLINK("http://www.uniprot.org/uniprot/Q9Y305-4", "Click")
Q9Y5Q9	GTF3C3	8	1.6127	8	2.3302	810740000	0.689478	1.22045	=HYPERLINK("http://www.uniprot.org/uniprot/Q9Y5Q9", "Click")
O15160	POLR1C	10	1.6505	10	2.3414	2078300000	0.722903	1.22737	=HYPERLINK("http://www.uniprot.org/uniprot/O15160", "Click")
Q9Y5M8	SRPRB	2	2.9304	2	2.3437	103680000	1.5511	1.22879	=HYPERLINK("http://www.uniprot.org/uniprot/Q9Y5M8", "Click")
H3BLZ8	DDX17	16	2.1243	16	2.3664	1601900000	1.08699	1.24269	=HYPERLINK("http://www.uniprot.org/uniprot/H3BLZ8", "Click")
P82933	MRPS9	14	0.95186	14	2.3682	1191600000	-0.0711787	1.24379	=HYPERLINK("http://www.uniprot.org/uniprot/P82933", "Click")
P30153	PPP2R1A	11	3.0972	11	2.3761	1.003e+09	1.63096	1.2486	=HYPERLINK("http://www.uniprot.org/uniprot/P30153", "Click")
P55209	NAP1L1	12	1.2345	12	2.3763	4337200000	0.303927	1.24872	=HYPERLINK("http://www.uniprot.org/uniprot/P55209", "Click")
Q13347	EIF3I	51	2.098	51	2.3806	2.9431e+10	1.06901	1.25133	=HYPERLINK("http://www.uniprot.org/uniprot/Q13347", "Click")
P48643	CCT5	3	2.0671	3	2.387	85946000	1.04761	1.2552	=HYPERLINK("http://www.uniprot.org/uniprot/P48643", "Click")
P05455	SSB	32	3.1134	32	2.3891	4791200000	1.63849	1.25647	=HYPERLINK("http://www.uniprot.org/uniprot/P05455", "Click")
Q6PCB5	RSBN1L	3	2.3362	3	2.3925	234580000	1.22416	1.25852	=HYPERLINK("http://www.uniprot.org/uniprot/Q6PCB5", "Click")
P26368	U2AF2	28	0.72705	28	2.4	1.0655e+10	-0.459874	1.26303	=HYPERLINK("http://www.uniprot.org/uniprot/P26368", "Click")
F5H3I5	CDK5RAP3	8	6.0576	8	2.406	316730000	2.59875	1.26664	=HYPERLINK("http://www.uniprot.org/uniprot/F5H3I5", "Click")
O95400	CD2BP2	5	2.651	5	2.4079	600570000	1.40654	1.26778	=HYPERLINK("http://www.uniprot.org/uniprot/O95400", "Click")
H0Y368	DPM1	2	0.21441	2	2.4107	171130000	-2.22156	1.26945	=HYPERLINK("http://www.uniprot.org/uniprot/H0Y368", "Click")
O43347	MSI1	5	3.383	5	2.4158	225970000	1.7583	1.2725	=HYPERLINK("http://www.uniprot.org/uniprot/O43347", "Click")
Q9NQZ2	UTP3	4	2.0171	4	2.4188	103180000	1.01228	1.27429	=HYPERLINK("http://www.uniprot.org/uniprot/Q9NQZ2", "Click")
P19338	NCL	209	3.6523	209	2.4233	2.1599e+11	1.86881	1.27697	=HYPERLINK("http://www.uniprot.org/uniprot/P19338", "Click")
P78346-2	RPP3	1	2.1782	1	2.43	60104000	1.12314	1.28096	=HYPERLINK("http://www.uniprot.org/uniprot/P78346-2", "Click")
Q9NW13	RBM28	37	1.7507	37	2.4355	6938800000	0.807932	1.28422	=HYPERLINK("http://www.uniprot.org/uniprot/Q9NW13", "Click")
O95926	SYF2	6	2.7212	6	2.4457	489680000	1.44424	1.29025	=HYPERLINK("http://www.uniprot.org/uniprot/O95926", "Click")
J3QKQ4	CD300A	1	1.1639	1	2.4499	490960000	0.218967	1.29272	=HYPERLINK("http://www.uniprot.org/uniprot/J3QKQ4", "Click")
Q15477	SKIV2L	1	3.7849	1	2.4553	18803000	1.92026	1.2959	=HYPERLINK("http://www.uniprot.org/uniprot/Q15477", "Click")
Q08211	DHX9	144	2.1267	144	2.4634	5.4615e+10	1.08862	1.30065	=HYPERLINK("http://www.uniprot.org/uniprot/Q08211", "Click")
P16403	HIST1H1C	12	1.9005	12	2.4682	4155900000	0.926379	1.30346	=HYPERLINK("http://www.uniprot.org/uniprot/P16403", "Click")
J3QLS3	MRPS7	7	0.5155	7	2.4769	1642600000	-0.955956	1.30854	=HYPERLINK("http://www.uniprot.org/uniprot/J3QLS3", "Click")
P61981	YWHAG	2	2.4059	2	2.4795	49513000	1.26658	1.31005	=HYPERLINK("http://www.uniprot.org/uniprot/P61981", "Click")
E9PHK9	TCOF1	10	4.1138	10	2.4851	1143700000	2.04047	1.3133	=HYPERLINK("http://www.uniprot.org/uniprot/E9PHK9", "Click")
Q13610	PWP1	24	2.549	24	2.4877	8544300000	1.34993	1.31481	=HYPERLINK("http://www.uniprot.org/uniprot/Q13610", "Click")
J3QL51	RPL17	73	2.8444	73	2.4898	7.7392e+10	1.50812	1.31603	=HYPERLINK("http://www.uniprot.org/uniprot/J3QL51", "Click")
Q01081	U2AF1	11	0.58108	11	2.4936	1847900000	-0.783191	1.31823	=HYPERLINK("http://www.uniprot.org/uniprot/Q01081", "Click")
P19784	CSNK2A2	2	2.2279	2	2.4947	105810000	1.15568	1.31887	=HYPERLINK("http://www.uniprot.org/uniprot/P19784", "Click")
Q9Y676	MRPS18B	7	0.53884	7	2.4958	1024100000	-0.892071	1.3195	=HYPERLINK("http://www.uniprot.org/uniprot/Q9Y676", "Click")
Q9NX58	LYAR	32	2.1404	32	2.4982	9377600000	1.09788	1.32089	=HYPERLINK("http://www.uniprot.org/uniprot/Q9NX58", "Click")
O00458	IFRD1	11	3.4967	11	2.5003	972770000	1.80599	1.3221	=HYPERLINK("http://www.uniprot.org/uniprot/O00458", "Click")
Q99575	POP1	13	1.6232	13	2.5059	2157300000	0.698841	1.32533	=HYPERLINK("http://www.uniprot.org/uniprot/Q99575", "Click")
P60468	SEC61B	1	1.3212	1	2.513	160750000	0.401849	1.32941	=HYPERLINK("http://www.uniprot.org/uniprot/P60468", "Click")
Q13868	EXOSC2	16	1.8409	16	2.5156	3260400000	0.880411	1.3309	=HYPERLINK("http://www.uniprot.org/uniprot/Q13868", "Click")
Q96EY1	DNAJA3	7	2.0401	7	2.5177	451210000	1.02864	1.33211	=HYPERLINK("http://www.uniprot.org/uniprot/Q96EY1", "Click")
O00410-3	IPO	37	2.4206	37	2.519	4343700000	1.27536	1.33285	=HYPERLINK("http://www.uniprot.org/uniprot/O00410-3", "Click")
Q9P2J5	LARS	3	4.3423	3	2.5191	166900000	2.11846	1.33291	=HYPERLINK("http://www.uniprot.org/uniprot/Q9P2J5", "Click")
P35579	MYH9	1	0.6251	1	2.5214	21932000	-0.677841	1.33423	=HYPERLINK("http://www.uniprot.org/uniprot/P35579", "Click")
P60228	EIF3E	45	1.6755	45	2.5216	1.5492e+10	0.744592	1.33434	=HYPERLINK("http://www.uniprot.org/uniprot/P60228", "Click")
E9PQ57	RAE1	3	2.9582	3	2.5273	244570000	1.56472	1.3376	=HYPERLINK("http://www.uniprot.org/uniprot/E9PQ57", "Click")
Q8WXA9-2	SREK	2	0.91506	2	2.5567	75826000	-0.128062	1.35428	=HYPERLINK("http://www.uniprot.org/uniprot/Q8WXA9-2", "Click")
Q6UXN9	WDR82	2	2.5534	2	2.5608	118660000	1.35242	1.35659	=HYPERLINK("http://www.uniprot.org/uniprot/Q6UXN9", "Click")
P38935	IGHMBP2	4	3.345	4	2.5634	212760000	1.74201	1.35806	=HYPERLINK("http://www.uniprot.org/uniprot/P38935", "Click")
O75821	EIF3G	54	1.9892	54	2.5637	1.9856e+10	0.992188	1.35823	=HYPERLINK("http://www.uniprot.org/uniprot/O75821", "Click")
O75643	SNRNP200	74	2.0397	74	2.5655	1.1496e+10	1.02836	1.35924	=HYPERLINK("http://www.uniprot.org/uniprot/O75643", "Click")
O15020	SPTBN2	1	1.0577	1	2.5799	21811000	0.0809305	1.36732	=HYPERLINK("http://www.uniprot.org/uniprot/O15020", "Click")
Q8N5L8	RPP25L	3	2.5924	3	2.5832	355550000	1.37429	1.36916	=HYPERLINK("http://www.uniprot.org/uniprot/Q8N5L8", "Click")
Q9NVR2	INTS10	33	2.4821	33	2.5874	4754200000	1.31156	1.3715	=HYPERLINK("http://www.uniprot.org/uniprot/Q9NVR2", "Click")
O75531	BANF1	8	0.3739	8	2.5906	1470300000	-1.41928	1.37329	=HYPERLINK("http://www.uniprot.org/uniprot/O75531", "Click")
P05198	EIF2S1	37	3.5102	37	2.5978	1.2674e+10	1.81155	1.37729	=HYPERLINK("http://www.uniprot.org/uniprot/P05198", "Click")
J3KQ48	PTRH2	3	2.6364	3	2.5988	96719000	1.39857	1.37785	=HYPERLINK("http://www.uniprot.org/uniprot/J3KQ48", "Click")
Q9BRJ6	C7orf50	2	1.9669	2	2.611	486600000	0.975924	1.3846	=HYPERLINK("http://www.uniprot.org/uniprot/Q9BRJ6", "Click")
C9J6P4	ZC3HAV1	11	1.3096	11	2.6121	982210000	0.389126	1.38521	=HYPERLINK("http://www.uniprot.org/uniprot/C9J6P4", "Click")
O43395	PRPF3	11	1.9401	11	2.6302	2488900000	0.956131	1.39517	=HYPERLINK("http://www.uniprot.org/uniprot/O43395", "Click")
Q07021	C1QBP	17	2.0667	17	2.6316	5270200000	1.04733	1.39594	=HYPERLINK("http://www.uniprot.org/uniprot/Q07021", "Click")
P25398	RPS12	88	3.3925	87	2.6564	5.2885e+10	1.76235	1.40947	=HYPERLINK("http://www.uniprot.org/uniprot/P25398", "Click")
B4E241	SFRS3	19	4.8338	19	2.6661	9389600000	2.27316	1.41473	=HYPERLINK("http://www.uniprot.org/uniprot/B4E241", "Click")
P06730-2	EIF4	7	3.6653	7	2.6737	667470000	1.87393	1.41884	=HYPERLINK("http://www.uniprot.org/uniprot/P06730-2", "Click")
Q9Y265	RUVBL1	31	1.9919	31	2.6762	4.53e+09	0.994145	1.42019	=HYPERLINK("http://www.uniprot.org/uniprot/Q9Y265", "Click")
Q9NVU7	SDAD1	9	3.5919	9	2.6835	708410000	1.84475	1.42412	=HYPERLINK("http://www.uniprot.org/uniprot/Q9NVU7", "Click")
Q12905	ILF2	65	2.8559	65	2.684	3.8841e+10	1.51395	1.42438	=HYPERLINK("http://www.uniprot.org/uniprot/Q12905", "Click")
Q14978-2	NOLC	2	0.63074	2	2.6846	54821000	-0.664883	1.42471	=HYPERLINK("http://www.uniprot.org/uniprot/Q14978-2", "Click")
P35268	RPL22	18	2.3506	18	2.6852	3.2755e+10	1.23303	1.42503	=HYPERLINK("http://www.uniprot.org/uniprot/P35268", "Click")
B3KSH1	EIF3F	49	1.6912	49	2.6883	1.9202e+10	0.758047	1.42669	=HYPERLINK("http://www.uniprot.org/uniprot/B3KSH1", "Click")
P63244	GNB2L1	94	2.1571	94	2.6938	1.4303e+11	1.10909	1.42964	=HYPERLINK("http://www.uniprot.org/uniprot/P63244", "Click")
B3KS98	EIF3S3	54	2.7895	54	2.6983	2.6593e+10	1.48001	1.43205	=HYPERLINK("http://www.uniprot.org/uniprot/B3KS98", "Click")
Q9NQT6	FSCN3	1	5.2927	1	2.7007	467780000	2.404	1.43333	=HYPERLINK("http://www.uniprot.org/uniprot/Q9NQT6", "Click")
Q71RC2-4	LARP	17	2.5056	17	2.7096	2799500000	1.32516	1.43808	=HYPERLINK("http://www.uniprot.org/uniprot/Q71RC2-4", "Click")
O75934	BCAS2	35	2.2449	35	2.7119	6875100000	1.16665	1.4393	=HYPERLINK("http://www.uniprot.org/uniprot/O75934", "Click")
Q8NI36	WDR36	2	3.4496	2	2.7149	129900000	1.78643	1.4409	=HYPERLINK("http://www.uniprot.org/uniprot/Q8NI36", "Click")
Q14690	PDCD11	3	7.4204	3	2.7156	100930000	2.8915	1.44127	=HYPERLINK("http://www.uniprot.org/uniprot/Q14690", "Click")
Q9NVM9	Asun	49	3.2012	49	2.7167	1.0819e+10	1.67861	1.44186	=HYPERLINK("http://www.uniprot.org/uniprot/Q9NVM9", "Click")
O60220	TIMM8A	1	2.2462	1	2.7217	145070000	1.16749	1.44451	=HYPERLINK("http://www.uniprot.org/uniprot/O60220", "Click")
O14744	PRMT5	2	2.4603	2	2.7279	262550000	1.29883	1.44779	=HYPERLINK("http://www.uniprot.org/uniprot/O14744", "Click")
Q96A33	CCDC47	6	2.4814	6	2.7308	291160000	1.31115	1.44932	=HYPERLINK("http://www.uniprot.org/uniprot/Q96A33", "Click")
Q5JTH9	RRP12	21	2.2598	21	2.7315	2120300000	1.1762	1.44969	=HYPERLINK("http://www.uniprot.org/uniprot/Q5JTH9", "Click")
P06241	FYN	3	0.20695	3	2.7327	55147000	-2.27265	1.45033	=HYPERLINK("http://www.uniprot.org/uniprot/P06241", "Click")
P62829	RPL23	56	3.1358	56	2.7365	4.362e+10	1.64883	1.45233	=HYPERLINK("http://www.uniprot.org/uniprot/P62829", "Click")
P06748	NPM1	231	2.9932	231	2.7411	1.8282e+11	1.58169	1.45475	=HYPERLINK("http://www.uniprot.org/uniprot/P06748", "Click")
Q9Y295	DRG1	7	5.1582	7	2.7413	855620000	2.36687	1.45486	=HYPERLINK("http://www.uniprot.org/uniprot/Q9Y295", "Click")
Q9H089	LSG1	20	1.8073	20	2.742	3646200000	0.853836	1.45523	=HYPERLINK("http://www.uniprot.org/uniprot/Q9H089", "Click")
Q9P015	MRPL15	8	1.52	8	2.743	714630000	0.604071	1.45575	=HYPERLINK("http://www.uniprot.org/uniprot/Q9P015", "Click")
Q6P2Q9	PRPF8	49	2.0819	49	2.7534	4516300000	1.0579	1.46121	=HYPERLINK("http://www.uniprot.org/uniprot/Q6P2Q9", "Click")
Q9HB40	SCPEP1	4	4.0105	4	2.7555	212080000	2.00378	1.46231	=HYPERLINK("http://www.uniprot.org/uniprot/Q9HB40", "Click")
Q9Y5T5	USP16	1	4.2734	1	2.7586	50063000	2.09538	1.46394	=HYPERLINK("http://www.uniprot.org/uniprot/Q9Y5T5", "Click")
Q7L2E3-2	DHX3	69	2.3494	69	2.7868	1.0985e+10	1.23229	1.47861	=HYPERLINK("http://www.uniprot.org/uniprot/Q7L2E3-2", "Click")
Q14152	EIF3A	130	2.0619	130	2.7945	4.4426e+10	1.04397	1.48259	=HYPERLINK("http://www.uniprot.org/uniprot/Q14152", "Click")
B4DR87	PLOD1	3	2.3582	3	2.798	171880000	1.23769	1.4844	=HYPERLINK("http://www.uniprot.org/uniprot/B4DR87", "Click")
Q7L2H7	EIF3M	65	3.2098	65	2.8008	2.1311e+10	1.68248	1.48584	=HYPERLINK("http://www.uniprot.org/uniprot/Q7L2H7", "Click")
O60832	DKC1	11	2.3947	11	2.8022	1781700000	1.25984	1.48656	=HYPERLINK("http://www.uniprot.org/uniprot/O60832", "Click")
P39019	RPS19	51	2.4061	51	2.8106	6.7703e+10	1.2667	1.49088	=HYPERLINK("http://www.uniprot.org/uniprot/P39019", "Click")
P53621-2	COP	3	1.5375	3	2.8191	56032000	0.620586	1.49523	=HYPERLINK("http://www.uniprot.org/uniprot/P53621-2", "Click")
Q9NVX2	NLE1	1	2.5702	1	2.8433	124630000	1.36188	1.50757	=HYPERLINK("http://www.uniprot.org/uniprot/Q9NVX2", "Click")
Q9HD33	MRPL47	9	1.9563	9	2.8519	710020000	0.968128	1.51192	=HYPERLINK("http://www.uniprot.org/uniprot/Q9HD33", "Click")
O75822	EIF3J	20	3.9	20	2.8614	1.3117e+10	1.96347	1.51672	=HYPERLINK("http://www.uniprot.org/uniprot/O75822", "Click")
P20290	BTF3	13	3.0773	13	2.8677	2400100000	1.62167	1.51989	=HYPERLINK("http://www.uniprot.org/uniprot/P20290", "Click")
Q9BWF3	RBM4	12	2.0102	12	2.8706	3905600000	1.00734	1.52135	=HYPERLINK("http://www.uniprot.org/uniprot/Q9BWF3", "Click")
P55084	HADHB	6	1.4242	6	2.8729	473620000	0.510152	1.52251	=HYPERLINK("http://www.uniprot.org/uniprot/P55084", "Click")
P32969	RPL9	47	2.6057	47	2.8746	2.6397e+10	1.38167	1.52336	=HYPERLINK("http://www.uniprot.org/uniprot/P32969", "Click")
O60524	NEMF	24	3.808	24	2.8836	2831600000	1.92903	1.52787	=HYPERLINK("http://www.uniprot.org/uniprot/O60524", "Click")
Q96SB4-3	SRPK	25	3.5322	25	2.8844	4142900000	1.82057	1.52827	=HYPERLINK("http://www.uniprot.org/uniprot/Q96SB4-3", "Click")
Q9C005	DPY30	4	3.7405	4	2.91	309650000	1.90323	1.54102	=HYPERLINK("http://www.uniprot.org/uniprot/Q9C005", "Click")
Q15029	EFTUD2	42	2.5293	42	2.9424	7034600000	1.33874	1.55699	=HYPERLINK("http://www.uniprot.org/uniprot/Q15029", "Click")
Q9NQ50	MRPL40	4	2.622	4	2.9434	213390000	1.39067	1.55748	=HYPERLINK("http://www.uniprot.org/uniprot/Q9NQ50", "Click")
O43390-2	HNRNP	2	2.6685	2	2.9589	198770000	1.41603	1.56506	=HYPERLINK("http://www.uniprot.org/uniprot/O43390-2", "Click")
E9PCT1	SRRM1	8	4.4071	8	2.963	586570000	2.13983	1.56706	=HYPERLINK("http://www.uniprot.org/uniprot/E9PCT1", "Click")
Q5T3I0-3	GPATCH	5	1.5276	5	2.9686	879750000	0.611267	1.56978	=HYPERLINK("http://www.uniprot.org/uniprot/Q5T3I0-3", "Click")
Q6PKG0	LARP1	75	2.4886	75	2.9723	1.6355e+10	1.31533	1.57158	=HYPERLINK("http://www.uniprot.org/uniprot/Q6PKG0", "Click")
Q9Y5L4	TIMM13	1	2.2378	1	2.9726	121970000	1.16208	1.57173	=HYPERLINK("http://www.uniprot.org/uniprot/Q9Y5L4", "Click")
Q99613	EIF3C	121	2.6668	121	2.9792	4.0618e+10	1.41511	1.57492	=HYPERLINK("http://www.uniprot.org/uniprot/Q99613", "Click")
P13639	EEF2	246	2.8612	246	2.9845	1.5397e+11	1.51662	1.57749	=HYPERLINK("http://www.uniprot.org/uniprot/P13639", "Click")
P61247	RPS3A	93	3.1338	93	3.0001	7.6052e+10	1.64791	1.58501	=HYPERLINK("http://www.uniprot.org/uniprot/P61247", "Click")
O60783	MRPS14	5	0.74594	5	3.0215	495110000	-0.422869	1.59526	=HYPERLINK("http://www.uniprot.org/uniprot/O60783", "Click")
Q14562	DHX8	3	2.6484	3	3.0221	93554000	1.40512	1.59555	=HYPERLINK("http://www.uniprot.org/uniprot/Q14562", "Click")
Q86UE4	MTDH	18	2.742	18	3.0234	2664900000	1.45523	1.59617	=HYPERLINK("http://www.uniprot.org/uniprot/Q86UE4", "Click")
O00505	KPNA3	5	3.4636	5	3.0242	423050000	1.79227	1.59655	=HYPERLINK("http://www.uniprot.org/uniprot/O00505", "Click")
Q53GS9	USP39	4	2.8938	4	3.0262	241590000	1.53297	1.59751	=HYPERLINK("http://www.uniprot.org/uniprot/Q53GS9", "Click")
Q9NX20	MRPL16	4	2.2393	4	3.0286	680470000	1.16305	1.59865	=HYPERLINK("http://www.uniprot.org/uniprot/Q9NX20", "Click")
Q96EE3-1	SEH1	1	3.5339	1	3.0364	57348000	1.82126	1.60236	=HYPERLINK("http://www.uniprot.org/uniprot/Q96EE3-1", "Click")
Q96HS1	PGAM5	3	1.3449	3	3.0364	465700000	0.427499	1.60236	=HYPERLINK("http://www.uniprot.org/uniprot/Q96HS1", "Click")
P52272	HNRNPM	221	1.6845	221	3.042	1.2661e+11	0.75232	1.60502	=HYPERLINK("http://www.uniprot.org/uniprot/P52272", "Click")
P30050	RPL12	20	1.9418	20	3.0428	2.7761e+10	0.957395	1.6054	=HYPERLINK("http://www.uniprot.org/uniprot/P30050", "Click")
P42696	RBM34	20	2.3521	20	3.0455	4732800000	1.23395	1.60668	=HYPERLINK("http://www.uniprot.org/uniprot/P42696", "Click")
Q9HCM4	EPB41L5	8	1.7762	8	3.0461	351200000	0.828794	1.60696	=HYPERLINK("http://www.uniprot.org/uniprot/Q9HCM4", "Click")
Q92979	EMG1	1	5.8438	1	3.0565	50959000	2.54691	1.61188	=HYPERLINK("http://www.uniprot.org/uniprot/Q92979", "Click")
Q9Y3C1	NOP16	9	3.661	9	3.0566	1629400000	1.87224	1.61193	=HYPERLINK("http://www.uniprot.org/uniprot/Q9Y3C1", "Click")
Q99547	MPHOSPH6	12	3.9514	12	3.0674	1410100000	1.98236	1.61702	=HYPERLINK("http://www.uniprot.org/uniprot/Q99547", "Click")
Q7Z478	DHX29	12	2.8862	12	3.0741	918660000	1.52917	1.62016	=HYPERLINK("http://www.uniprot.org/uniprot/Q7Z478", "Click")
K7ELC2	RPS15	77	2.6399	77	3.0788	3.1098e+10	1.40048	1.62237	=HYPERLINK("http://www.uniprot.org/uniprot/K7ELC2", "Click")
Q9BQG0-2	MYBBP1	63	1.8924	63	3.0833	1.6277e+10	0.920217	1.62448	=HYPERLINK("http://www.uniprot.org/uniprot/Q9BQG0-2", "Click")
Q7KZF4	SND1	58	2.1365	58	3.0903	1.1842e+10	1.09525	1.62775	=HYPERLINK("http://www.uniprot.org/uniprot/Q7KZF4", "Click")
E7ETU7	MRPL3	6	2.1001	6	3.101	569790000	1.07046	1.63273	=HYPERLINK("http://www.uniprot.org/uniprot/E7ETU7", "Click")
Q5BKZ1	ZNF326	4	2.0446	4	3.1062	665690000	1.03182	1.63515	=HYPERLINK("http://www.uniprot.org/uniprot/Q5BKZ1", "Click")
Q9Y3B7	MRPL11	7	1.7139	7	3.1097	799790000	0.777283	1.63678	=HYPERLINK("http://www.uniprot.org/uniprot/Q9Y3B7", "Click")
O15371	EIF3D	33	2.649	33	3.1157	8299100000	1.40545	1.63956	=HYPERLINK("http://www.uniprot.org/uniprot/O15371", "Click")
O00629	KPNA4	2	3.664	2	3.1339	114310000	1.87342	1.64796	=HYPERLINK("http://www.uniprot.org/uniprot/O00629", "Click")
P83731	RPL24	25	2.4429	25	3.134	4.739e+10	1.28859	1.64801	=HYPERLINK("http://www.uniprot.org/uniprot/P83731", "Click")
Q96A35	MRPL24	14	1.7499	14	3.1483	1.38e+09	0.807272	1.65457	=HYPERLINK("http://www.uniprot.org/uniprot/Q96A35", "Click")
J3KN10	PI4KA	4	0.4101	5	3.1485	50325000	-1.28595	1.65466	=HYPERLINK("http://www.uniprot.org/uniprot/J3KN10", "Click")
Q96CU9	FOXRED1	2	0.20173	2	3.1579	403730000	-2.3095	1.65897	=HYPERLINK("http://www.uniprot.org/uniprot/Q96CU9", "Click")
Q8WU90	ZC3H15	5	8.5933	5	3.1733	767380000	3.10321	1.66598	=HYPERLINK("http://www.uniprot.org/uniprot/Q8WU90", "Click")
P46776	RPL27A	18	3.1264	18	3.1769	4.2104e+10	1.6445	1.66762	=HYPERLINK("http://www.uniprot.org/uniprot/P46776", "Click")
Q5SRQ6	CSNK2B	9	1.3702	9	3.1789	1788500000	0.454386	1.66853	=HYPERLINK("http://www.uniprot.org/uniprot/Q5SRQ6", "Click")
O43447	PPIH	5	3.4244	5	3.1848	992930000	1.77585	1.6712	=HYPERLINK("http://www.uniprot.org/uniprot/O43447", "Click")
Q9UKD2	MRTO4	27	3.2021	27	3.1929	6891600000	1.67902	1.67487	=HYPERLINK("http://www.uniprot.org/uniprot/Q9UKD2", "Click")
Q9BVP2	GNL3	46	2.4265	46	3.2116	1.6522e+10	1.27888	1.68329	=HYPERLINK("http://www.uniprot.org/uniprot/Q9BVP2", "Click")
P42285	SKIV2L2	51	3.6623	51	3.2141	6659100000	1.87275	1.68441	=HYPERLINK("http://www.uniprot.org/uniprot/P42285", "Click")
P08865	RPSA	124	3.8032	124	3.23	1.3024e+11	1.92721	1.69153	=HYPERLINK("http://www.uniprot.org/uniprot/P08865", "Click")
O76021	RSL1D1	38	2.6269	38	3.2425	1.2043e+10	1.39336	1.69711	=HYPERLINK("http://www.uniprot.org/uniprot/O76021", "Click")
Q96EL3	MRPL53	9	2.1021	9	3.2425	2282400000	1.07183	1.69711	=HYPERLINK("http://www.uniprot.org/uniprot/Q96EL3", "Click")
B7Z4C8	RPL31	56	2.7369	56	3.2461	6.1133e+10	1.45254	1.69871	=HYPERLINK("http://www.uniprot.org/uniprot/B7Z4C8", "Click")
Q7Z7C8-4	TAF	2	6.9373	2	3.249	71954000	2.79437	1.7	=HYPERLINK("http://www.uniprot.org/uniprot/Q7Z7C8-4", "Click")
P98175	RBM10	2	4.2905	2	3.2546	103770000	2.10115	1.70248	=HYPERLINK("http://www.uniprot.org/uniprot/P98175", "Click")
P52294	KPNA1	21	2.3948	21	3.2618	7180400000	1.25991	1.70567	=HYPERLINK("http://www.uniprot.org/uniprot/P52294", "Click")
P62241	RPS8	54	1.5513	54	3.2686	8.0885e+10	0.633478	1.70867	=HYPERLINK("http://www.uniprot.org/uniprot/P62241", "Click")
Q96LT9	RNPC3	1	6.2057	1	3.2767	7865900	2.63359	1.71224	=HYPERLINK("http://www.uniprot.org/uniprot/Q96LT9", "Click")
J3KPP4	LUC7L3	13	1.6304	13	3.2908	1196700000	0.705226	1.71844	=HYPERLINK("http://www.uniprot.org/uniprot/J3KPP4", "Click")
Q9NU22	MDN1	68	3.5092	68	3.3116	4963400000	1.81114	1.72753	=HYPERLINK("http://www.uniprot.org/uniprot/Q9NU22", "Click")
Q9BZE4	GTPBP4	55	3.1742	55	3.3289	1.4131e+10	1.66639	1.73505	=HYPERLINK("http://www.uniprot.org/uniprot/Q9BZE4", "Click")
Q9NY61	AATF	1	2.3455	1	3.3432	95563000	1.2299	1.74123	=HYPERLINK("http://www.uniprot.org/uniprot/Q9NY61", "Click")
P05388	RPLP0	85	3.7339	85	3.3481	1.144e+11	1.90068	1.74334	=HYPERLINK("http://www.uniprot.org/uniprot/P05388", "Click")
Q96HY6	DDRGK1	2	7.8626	2	3.3534	104790000	2.97501	1.74562	=HYPERLINK("http://www.uniprot.org/uniprot/Q96HY6", "Click")
Q12849	GRSF1	6	2.9881	6	3.3725	688030000	1.57923	1.75382	=HYPERLINK("http://www.uniprot.org/uniprot/Q12849", "Click")
Q9Y3B2	EXOSC1	9	3.0707	9	3.4071	2479100000	1.61857	1.76854	=HYPERLINK("http://www.uniprot.org/uniprot/Q9Y3B2", "Click")
Q9BUQ8	DDX23	7	2.3982	7	3.4097	752400000	1.26195	1.76964	=HYPERLINK("http://www.uniprot.org/uniprot/Q9BUQ8", "Click")
G5E9M5	ILF3	122	2.869	122	3.413	5.9128e+10	1.52055	1.77104	=HYPERLINK("http://www.uniprot.org/uniprot/G5E9M5", "Click")
P82914	MRPS15	8	0.95141	8	3.4144	970200000	-0.0718609	1.77163	=HYPERLINK("http://www.uniprot.org/uniprot/P82914", "Click")
F8W930	IGF2BP2	2	3.7871	2	3.4205	126330000	1.92109	1.77421	=HYPERLINK("http://www.uniprot.org/uniprot/F8W930", "Click")
B4DJL6	VWA9	17	3.2223	17	3.4253	4050900000	1.68809	1.77623	=HYPERLINK("http://www.uniprot.org/uniprot/B4DJL6", "Click")
Q12899	TRIM26	3	0.44972	3	3.4339	97394000	-1.1529	1.77985	=HYPERLINK("http://www.uniprot.org/uniprot/Q12899", "Click")
Q13405	MRPL49	8	1.5066	8	3.4393	1412800000	0.591296	1.78211	=HYPERLINK("http://www.uniprot.org/uniprot/Q13405", "Click")
Q9NR30	DDX21	125	2.0545	125	3.4431	5.609e+10	1.03879	1.78371	=HYPERLINK("http://www.uniprot.org/uniprot/Q9NR30", "Click")
Q8WVC0	LEO1	2	4.4091	2	3.4481	49788000	2.14048	1.7858	=HYPERLINK("http://www.uniprot.org/uniprot/Q8WVC0", "Click")
Q9P2E9	RRBP1	7	2.3966	7	3.4503	328130000	1.26099	1.78672	=HYPERLINK("http://www.uniprot.org/uniprot/Q9P2E9", "Click")
Q8N9T8	KRI1	2	1.9628	2	3.4711	322170000	0.972913	1.79539	=HYPERLINK("http://www.uniprot.org/uniprot/Q8N9T8", "Click")
O43172	PRPF4	39	2.8292	39	3.4942	7.345e+09	1.50039	1.80496	=HYPERLINK("http://www.uniprot.org/uniprot/O43172", "Click")
Q9UGY1	NOL12	2	2.7227	2	3.5096	170900000	1.44504	1.81131	=HYPERLINK("http://www.uniprot.org/uniprot/Q9UGY1", "Click")
Q9UKN8	GTF3C4	18	3.7748	18	3.5287	1.745e+09	1.9164	1.81914	=HYPERLINK("http://www.uniprot.org/uniprot/Q9UKN8", "Click")
Q9NXF1	TEX10	33	2.5148	33	3.574	5087600000	1.33044	1.83754	=HYPERLINK("http://www.uniprot.org/uniprot/Q9NXF1", "Click")
Q15024	EXOSC7	13	2.4038	13	3.582	2568500000	1.26532	1.84077	=HYPERLINK("http://www.uniprot.org/uniprot/Q15024", "Click")
Q99459	CDC5L	31	2.7778	31	3.5822	4621900000	1.47394	1.84085	=HYPERLINK("http://www.uniprot.org/uniprot/Q99459", "Click")
F5GZX4	POLR1B	4	8.6407	4	3.5899	147150000	3.11115	1.84394	=HYPERLINK("http://www.uniprot.org/uniprot/F5GZX4", "Click")
Q8IY81	FTSJ3	25	2.5808	25	3.5977	4871600000	1.36782	1.84707	=HYPERLINK("http://www.uniprot.org/uniprot/Q8IY81", "Click")
Q9UGU5	HMGXB4	100	2.3912	100	3.6196	6.9934e+10	1.25773	1.85583	=HYPERLINK("http://www.uniprot.org/uniprot/Q9UGU5", "Click")
P35250	RFC2	2	6.1226	2	3.6211	66883000	2.61414	1.85643	=HYPERLINK("http://www.uniprot.org/uniprot/P35250", "Click")
P30049	ATP5D	1	1.9415	1	3.63	42848000	0.957172	1.85997	=HYPERLINK("http://www.uniprot.org/uniprot/P30049", "Click")
P39023	RPL3	138	3.9876	138	3.6303	1.3515e+11	1.99552	1.86009	=HYPERLINK("http://www.uniprot.org/uniprot/P39023", "Click")
Q9BYD1	MRPL13	2	3.1169	2	3.6345	95007000	1.64011	1.86176	=HYPERLINK("http://www.uniprot.org/uniprot/Q9BYD1", "Click")
P62244	RPS15A	40	3.235	40	3.6374	3.6069e+10	1.69377	1.86291	=HYPERLINK("http://www.uniprot.org/uniprot/P62244", "Click")
P40429	RPL13A	63	4.0315	63	3.6411	5.1038e+10	2.01132	1.86437	=HYPERLINK("http://www.uniprot.org/uniprot/P40429", "Click")
Q9H8H2	DDX31	10	4.0218	10	3.6638	931930000	2.00784	1.87334	=HYPERLINK("http://www.uniprot.org/uniprot/Q9H8H2", "Click")
Q96GA3	LTV1	26	2.7968	26	3.666	3457900000	1.48378	1.87421	=HYPERLINK("http://www.uniprot.org/uniprot/Q96GA3", "Click")
Q7Z2W9	MRPL21	1	3.0807	1	3.6697	119120000	1.62326	1.87566	=HYPERLINK("http://www.uniprot.org/uniprot/Q7Z2W9", "Click")
M0QXB4	COPE	6	1.1821	6	3.695	461100000	0.241352	1.88557	=HYPERLINK("http://www.uniprot.org/uniprot/M0QXB4", "Click")
P08708	RPS17	29	2.8329	29	3.7048	2.3375e+10	1.50228	1.8894	=HYPERLINK("http://www.uniprot.org/uniprot/P08708", "Click")
O43290	SART1	7	2.8638	7	3.7309	568190000	1.51793	1.89952	=HYPERLINK("http://www.uniprot.org/uniprot/O43290", "Click")
P62424	RPL7A	76	3.4395	76	3.7316	1.534e+11	1.7822	1.89979	=HYPERLINK("http://www.uniprot.org/uniprot/P62424", "Click")
C9J3F9	PPAN-P2RY11	22	2.2268	22	3.7377	4900200000	1.15497	1.90215	=HYPERLINK("http://www.uniprot.org/uniprot/C9J3F9", "Click")
Q53EL6	PDCD4	8	4.9007	8	3.7562	1284200000	2.29299	1.90927	=HYPERLINK("http://www.uniprot.org/uniprot/Q53EL6", "Click")
Q9BRT6	LLPH	6	2.8535	6	3.7612	1334700000	1.51273	1.91119	=HYPERLINK("http://www.uniprot.org/uniprot/Q9BRT6", "Click")
Q2NL82	TSR1	37	2.4331	37	3.8266	7.134e+09	1.2828	1.93606	=HYPERLINK("http://www.uniprot.org/uniprot/Q2NL82", "Click")
Q9Y4W2	LAS1L	25	1.7619	25	3.8364	2639900000	0.817132	1.93975	=HYPERLINK("http://www.uniprot.org/uniprot/Q9Y4W2", "Click")
P36578	RPL4	94	3.912	94	3.8662	1.4236e+11	1.96791	1.95092	=HYPERLINK("http://www.uniprot.org/uniprot/P36578", "Click")
P61353	RPL27	30	3.3385	30	3.9083	6.5379e+10	1.7392	1.96654	=HYPERLINK("http://www.uniprot.org/uniprot/P61353", "Click")
SB10	SB10	36	2.5021	36	3.9216	1.3676e+10	1.32314	1.97144	=HYPERLINK("http://www.uniprot.org/uniprot/SB10", "Click")
O75818	RPP40	8	4.4802	8	3.9504	3318800000	2.16356	1.982	=HYPERLINK("http://www.uniprot.org/uniprot/O75818", "Click")
Q5SY16	NOL9	18	3.2976	18	3.9575	2.149e+09	1.72142	1.98459	=HYPERLINK("http://www.uniprot.org/uniprot/Q5SY16", "Click")
P82675	MRPS5	10	1.1168	10	3.9576	1332400000	0.159371	1.98463	=HYPERLINK("http://www.uniprot.org/uniprot/P82675", "Click")
Q9NYK5-2	MRPL3	17	2.4278	17	3.9701	1967400000	1.27965	1.98918	=HYPERLINK("http://www.uniprot.org/uniprot/Q9NYK5-2", "Click")
Q14498	RBM39	25	2.2328	25	3.975	3573100000	1.15885	1.99095	=HYPERLINK("http://www.uniprot.org/uniprot/Q14498", "Click")
H0Y9X1	TMA16	15	3.5205	15	4.0006	2.214e+09	1.81578	2.00022	=HYPERLINK("http://www.uniprot.org/uniprot/H0Y9X1", "Click")
K7EKS3	POLRMT	8	3.6895	8	4.0046	461960000	1.88343	2.00166	=HYPERLINK("http://www.uniprot.org/uniprot/K7EKS3", "Click")
P55884-2	EIF3	97	2.8034	97	4.0142	4.4355e+10	1.48718	2.00511	=HYPERLINK("http://www.uniprot.org/uniprot/P55884-2", "Click")
Q8TDN6	BRIX1	36	2.6101	36	4.0231	1.4872e+10	1.38411	2.00831	=HYPERLINK("http://www.uniprot.org/uniprot/Q8TDN6", "Click")
Q15397	KIAA0020	17	5.7766	17	4.0251	1152800000	2.53022	2.00902	=HYPERLINK("http://www.uniprot.org/uniprot/Q15397", "Click")
P46087-4	NOP	66	2.2175	66	4.0271	2.3881e+10	1.14893	2.00974	=HYPERLINK("http://www.uniprot.org/uniprot/P46087-4", "Click")
P61513	RPL37A	15	3.3888	15	4.0344	2.1601e+10	1.76077	2.01235	=HYPERLINK("http://www.uniprot.org/uniprot/P61513", "Click")
Q9H9J2	MRPL44	6	3.6631	6	4.0493	306750000	1.87307	2.01767	=HYPERLINK("http://www.uniprot.org/uniprot/Q9H9J2", "Click")
Q8TDD1-2	DDX5	25	3.4966	25	4.0555	3160800000	1.80595	2.01988	=HYPERLINK("http://www.uniprot.org/uniprot/Q8TDD1-2", "Click")
P19388	POLR2E	6	3.2217	6	4.0759	915630000	1.68782	2.02712	=HYPERLINK("http://www.uniprot.org/uniprot/P19388", "Click")
Q9NPE3	NOP10	2	3.41	2	4.0827	255790000	1.76977	2.02952	=HYPERLINK("http://www.uniprot.org/uniprot/Q9NPE3", "Click")
P62701	RPS4X	98	4.2914	98	4.174	1.0237e+11	2.10145	2.06143	=HYPERLINK("http://www.uniprot.org/uniprot/P62701", "Click")
Q9Y221	NIP7	29	3.7221	29	4.1814	8255800000	1.89612	2.06399	=HYPERLINK("http://www.uniprot.org/uniprot/Q9Y221", "Click")
Q5T9A4	ATAD3B	2	1.3136	2	4.1886	102380000	0.393526	2.06647	=HYPERLINK("http://www.uniprot.org/uniprot/Q5T9A4", "Click")
Q9BQ39	DDX50	25	3.1051	25	4.1945	5333200000	1.63464	2.0685	=HYPERLINK("http://www.uniprot.org/uniprot/Q9BQ39", "Click")
Q96CT7	CCDC124	46	3.4507	46	4.1957	2.1181e+10	1.78689	2.06891	=HYPERLINK("http://www.uniprot.org/uniprot/Q96CT7", "Click")
Q7Z417	NUFIP2	8	5.633	8	4.1983	730180000	2.4939	2.06981	=HYPERLINK("http://www.uniprot.org/uniprot/Q7Z417", "Click")
P62753	RPS6	71	3.3063	71	4.2058	7.8539e+10	1.72522	2.07238	=HYPERLINK("http://www.uniprot.org/uniprot/P62753", "Click")
P62280	RPS11	38	3.3872	38	4.2392	3.8769e+10	1.76009	2.08379	=HYPERLINK("http://www.uniprot.org/uniprot/P62280", "Click")
P61964	WDR5	2	2.9074	2	4.2418	209680000	1.53973	2.08468	=HYPERLINK("http://www.uniprot.org/uniprot/P61964", "Click")
P46777	RPL5	103	3.6021	103	4.2556	1.511e+11	1.84884	2.08936	=HYPERLINK("http://www.uniprot.org/uniprot/P46777", "Click")
O60739	EIF1B	3	6.6217	3	4.2747	386490000	2.7272	2.09582	=HYPERLINK("http://www.uniprot.org/uniprot/O60739", "Click")
Q13523	PRPF4B	19	3.3011	19	4.2862	1955600000	1.72295	2.0997	=HYPERLINK("http://www.uniprot.org/uniprot/Q13523", "Click")
Q9Y3U8	RPL36	41	4.0716	41	4.289	4.4855e+10	2.0256	2.10064	=HYPERLINK("http://www.uniprot.org/uniprot/Q9Y3U8", "Click")
J3QQ67	RPL18	54	4.0518	54	4.2976	9.5789e+10	2.01856	2.10353	=HYPERLINK("http://www.uniprot.org/uniprot/J3QQ67", "Click")
P29992	GNA11	1	0.50204	1	4.3028	16149000	-0.994126	2.10528	=HYPERLINK("http://www.uniprot.org/uniprot/P29992", "Click")
P62750	RPL23A	75	5.1008	75	4.3212	8.208e+10	2.35072	2.11143	=HYPERLINK("http://www.uniprot.org/uniprot/P62750", "Click")
P82932	MRPS6	15	1.657	15	4.3319	1927100000	0.728574	2.115	=HYPERLINK("http://www.uniprot.org/uniprot/P82932", "Click")
P68400	CSNK2A1	21	1.3724	21	4.3453	3443400000	0.456701	2.11946	=HYPERLINK("http://www.uniprot.org/uniprot/P68400", "Click")
P47914	RPL29	22	4.7788	22	4.3511	3.1799e+10	2.25665	2.12138	=HYPERLINK("http://www.uniprot.org/uniprot/P47914", "Click")
Q7Z2T5	TRMT1L	17	3.738	17	4.3634	1691400000	1.90227	2.12545	=HYPERLINK("http://www.uniprot.org/uniprot/Q7Z2T5", "Click")
Q9NVP1	DDX18	24	3.0383	24	4.3685	3.943e+09	1.60326	2.12714	=HYPERLINK("http://www.uniprot.org/uniprot/Q9NVP1", "Click")
Q9NVS2-2	MRPS18	3	0.90237	3	4.3747	413060000	-0.148209	2.12918	=HYPERLINK("http://www.uniprot.org/uniprot/Q9NVS2-2", "Click")
J3KN36	NOMO3	11	3.4622	11	4.389	946340000	1.79169	2.13389	=HYPERLINK("http://www.uniprot.org/uniprot/J3KN36", "Click")
P30419	NMT1	10	4.1972	10	4.3938	610300000	2.06943	2.13547	=HYPERLINK("http://www.uniprot.org/uniprot/P30419", "Click")
P52272-2	HNRNP	3	3.7387	3	4.4074	350180000	1.90254	2.13993	=HYPERLINK("http://www.uniprot.org/uniprot/P52272-2", "Click")
P62851	RPS25	20	4.1205	20	4.4189	6.8775e+10	2.04282	2.14369	=HYPERLINK("http://www.uniprot.org/uniprot/P62851", "Click")
Q9UBQ5	EIF3K	23	2.5007	23	4.4551	7.206e+09	1.32233	2.15546	=HYPERLINK("http://www.uniprot.org/uniprot/Q9UBQ5", "Click")
O15381	NVL	8	3.7019	8	4.4727	1275800000	1.88827	2.16115	=HYPERLINK("http://www.uniprot.org/uniprot/O15381", "Click")
Q9UNI6	DUSP12	11	3.0636	11	4.4961	1159400000	1.61523	2.16867	=HYPERLINK("http://www.uniprot.org/uniprot/Q9UNI6", "Click")
Q05519	SRSF11	10	1.2924	10	4.5057	1.412e+09	0.370053	2.17175	=HYPERLINK("http://www.uniprot.org/uniprot/Q05519", "Click")
Q9Y3D3	MRPS16	12	1.8139	12	4.5111	1123100000	0.859095	2.17348	=HYPERLINK("http://www.uniprot.org/uniprot/Q9Y3D3", "Click")
F5HFY4	NAP1L4b	12	2.6299	12	4.5217	1110800000	1.39501	2.17687	=HYPERLINK("http://www.uniprot.org/uniprot/F5HFY4", "Click")
Q9BYD2	MRPL9	1	1.3972	1	4.5415	43627000	0.482539	2.18317	=HYPERLINK("http://www.uniprot.org/uniprot/Q9BYD2", "Click")
P26373	RPL13	96	4.3195	96	4.5448	1.2538e+11	2.11086	2.18422	=HYPERLINK("http://www.uniprot.org/uniprot/P26373", "Click")
Q92688	ANP32B	14	1.6853	14	4.5464	1885700000	0.753005	2.18472	=HYPERLINK("http://www.uniprot.org/uniprot/Q92688", "Click")
Q9BYN8	MRPS26	24	2.076	24	4.6001	4506100000	1.05381	2.20167	=HYPERLINK("http://www.uniprot.org/uniprot/Q9BYN8", "Click")
P82664	MRPS10	19	2.7944	19	4.6325	4061800000	1.48254	2.21179	=HYPERLINK("http://www.uniprot.org/uniprot/P82664", "Click")
O00541	PES1	15	3.2095	15	4.6618	1789400000	1.68235	2.22089	=HYPERLINK("http://www.uniprot.org/uniprot/O00541", "Click")
P23396	RPS3	112	4.5484	112	4.6658	8.8695e+10	2.18536	2.22212	=HYPERLINK("http://www.uniprot.org/uniprot/P23396", "Click")
Q9H4L4	SENP3	19	2.742	19	4.68	3190800000	1.45523	2.22651	=HYPERLINK("http://www.uniprot.org/uniprot/Q9H4L4", "Click")
Q9BYD6	MRPL1	5	3.2975	5	4.7014	273380000	1.72137	2.23309	=HYPERLINK("http://www.uniprot.org/uniprot/Q9BYD6", "Click")
Q15269	PWP2	8	4.2414	8	4.7073	233140000	2.08454	2.2349	=HYPERLINK("http://www.uniprot.org/uniprot/Q15269", "Click")
Q96BT3	CENPT	1	1.4934	1	4.7079	1037500000	0.578601	2.23508	=HYPERLINK("http://www.uniprot.org/uniprot/Q96BT3", "Click")
B4DT67	SPATS2L	7	3.1394	7	4.7092	495890000	1.65049	2.23548	=HYPERLINK("http://www.uniprot.org/uniprot/B4DT67", "Click")
P62888	RPL30	28	2.4128	28	4.7367	2.7666e+10	1.27071	2.24388	=HYPERLINK("http://www.uniprot.org/uniprot/P62888", "Click")
P62269	RPS18	46	2.9956	46	4.7503	7.0022e+10	1.58284	2.24802	=HYPERLINK("http://www.uniprot.org/uniprot/P62269", "Click")
O95104	SCAF4	7	2.9882	7	4.7592	609720000	1.57928	2.25072	=HYPERLINK("http://www.uniprot.org/uniprot/O95104", "Click")
Q9Y2Q9	MRPS28	17	1.6168	17	4.7699	4126400000	0.693141	2.25396	=HYPERLINK("http://www.uniprot.org/uniprot/Q9Y2Q9", "Click")
Q02878	RPL6	68	5.7443	68	4.7986	9.5813e+10	2.52213	2.26261	=HYPERLINK("http://www.uniprot.org/uniprot/Q02878", "Click")
P82912	MRPS11	6	2.5677	6	4.8091	1247600000	1.36048	2.26577	=HYPERLINK("http://www.uniprot.org/uniprot/P82912", "Click")
Q9H1I8	ASCC2	9	3.8263	9	4.8225	784120000	1.93595	2.26978	=HYPERLINK("http://www.uniprot.org/uniprot/Q9H1I8", "Click")
Q92665	MRPS31	32	1.7132	32	4.8335	6048100000	0.776694	2.27307	=HYPERLINK("http://www.uniprot.org/uniprot/Q92665", "Click")
Q14692	BMS1	2	3.4396	2	4.8418	432420000	1.78224	2.27554	=HYPERLINK("http://www.uniprot.org/uniprot/Q14692", "Click")
Q6DKI1	RPL7L1	3	2.2876	3	4.8422	442280000	1.19383	2.27566	=HYPERLINK("http://www.uniprot.org/uniprot/Q6DKI1", "Click")
Q9NTI5	PDS5B	1	5.0978	1	4.8485	189830000	2.34987	2.27754	=HYPERLINK("http://www.uniprot.org/uniprot/Q9NTI5", "Click")
Q13895	BYSL	10	4.8961	10	4.8914	1178800000	2.29163	2.29025	=HYPERLINK("http://www.uniprot.org/uniprot/Q13895", "Click")
P46783	RPS10	45	4.612	45	4.8917	3.6023e+10	2.20539	2.29034	=HYPERLINK("http://www.uniprot.org/uniprot/P46783", "Click")
Q6ZN17	LIN28B	2	5.4947	2	4.9079	115710000	2.45804	2.29511	=HYPERLINK("http://www.uniprot.org/uniprot/Q6ZN17", "Click")
Q14137	BOP1	20	1.9131	20	4.9098	3155200000	0.935912	2.29566	=HYPERLINK("http://www.uniprot.org/uniprot/Q14137", "Click")
P60866	RPS20	29	3.0299	29	4.9348	3.1679e+10	1.59927	2.30299	=HYPERLINK("http://www.uniprot.org/uniprot/P60866", "Click")
Q9P0M9	MRPL27	2	6.0095	2	4.9366	342740000	2.58724	2.30352	=HYPERLINK("http://www.uniprot.org/uniprot/Q9P0M9", "Click")
B4DLN1	SLC25A10	16	3.0909	16	4.9375	8677300000	1.62803	2.30378	=HYPERLINK("http://www.uniprot.org/uniprot/B4DLN1", "Click")
F5H874	ASCC1	7	1.3554	7	4.9546	1494200000	0.438719	2.30877	=HYPERLINK("http://www.uniprot.org/uniprot/F5H874", "Click")
Q9H0U6	MRPL18	4	3.5139	4	4.9729	568060000	1.81307	2.31409	=HYPERLINK("http://www.uniprot.org/uniprot/Q9H0U6", "Click")
Q71UM5	RPS27L	32	3.8675	32	4.9779	2.6657e+10	1.9514	2.31554	=HYPERLINK("http://www.uniprot.org/uniprot/Q71UM5", "Click")
P61313	RPL15	64	4.1438	64	4.9795	8.4128e+10	2.05095	2.316	=HYPERLINK("http://www.uniprot.org/uniprot/P61313", "Click")
Q9GZL7	WDR12	22	1.9689	22	4.9879	4637600000	0.97739	2.31843	=HYPERLINK("http://www.uniprot.org/uniprot/Q9GZL7", "Click")
P46781	RPS9	88	4.0889	87	4.9981	9.1891e+10	2.03171	2.32138	=HYPERLINK("http://www.uniprot.org/uniprot/P46781", "Click")
Q13084	MRPL28	7	3.7868	7	5.0247	532680000	1.92098	2.32904	=HYPERLINK("http://www.uniprot.org/uniprot/Q13084", "Click")
H0YIS7	C17orf49	6	1.8752	6	5.0444	2059300000	0.907044	2.33468	=HYPERLINK("http://www.uniprot.org/uniprot/H0YIS7", "Click")
Q9GZR7	DDX24	22	3.3963	22	5.0459	2488700000	1.76396	2.33511	=HYPERLINK("http://www.uniprot.org/uniprot/Q9GZR7", "Click")
P78362-2	SRPK	3	5.916	3	5.0557	274320000	2.56462	2.33791	=HYPERLINK("http://www.uniprot.org/uniprot/P78362-2", "Click")
Q9Y2S0	POLR1D	2	8.6022	2	5.0644	187300000	3.10471	2.34039	=HYPERLINK("http://www.uniprot.org/uniprot/Q9Y2S0", "Click")
Q01130	SRSF2	1	4.1333	1	5.1492	54804000	2.04729	2.36435	=HYPERLINK("http://www.uniprot.org/uniprot/Q01130", "Click")
P17980	PSMC3	1	1.1226	1	5.1877	28214000	0.166844	2.3751	=HYPERLINK("http://www.uniprot.org/uniprot/P17980", "Click")
Q9NRR4	DROSHA	1	5.6443	1	5.2109	21015000	2.49679	2.38153	=HYPERLINK("http://www.uniprot.org/uniprot/Q9NRR4", "Click")
P82663	MRPS25	10	1.5502	10	5.2121	2012300000	0.632454	2.38186	=HYPERLINK("http://www.uniprot.org/uniprot/P82663", "Click")
Q9H0U9	TSPYL1	2	4.285	2	5.2164	46065000	2.0993	2.38305	=HYPERLINK("http://www.uniprot.org/uniprot/Q9H0U9", "Click")
REV__O95391	SLU7	1	6.1708	1	5.2264	396470000	2.62546	2.38582	=HYPERLINK("http://www.uniprot.org/uniprot/REV__O95391", "Click")
Q03701	CEBPZ	2	6.9093	2	5.2545	45509000	2.78854	2.39355	=HYPERLINK("http://www.uniprot.org/uniprot/Q03701", "Click")
P27635	RPL10	55	3.5287	55	5.3244	7.4052e+10	1.81914	2.41262	=HYPERLINK("http://www.uniprot.org/uniprot/P27635", "Click")
Q86U38	NOP9	1	6.5616	1	5.3257	21962000	2.71405	2.41297	=HYPERLINK("http://www.uniprot.org/uniprot/Q86U38", "Click")
P46778	RPL21	57	4.7332	57	5.3483	9.9555e+10	2.24282	2.41908	=HYPERLINK("http://www.uniprot.org/uniprot/P46778", "Click")
P62081	RPS7	63	5.3056	63	5.3573	9.2771e+10	2.40752	2.42151	=HYPERLINK("http://www.uniprot.org/uniprot/P62081", "Click")
P63220	RPS21	68	3.8293	68	5.3781	7.5269e+10	1.93708	2.4271	=HYPERLINK("http://www.uniprot.org/uniprot/P63220", "Click")
Q9BRJ2	MRPL45	5	0.81546	5	5.5619	356390000	-0.294314	2.47558	=HYPERLINK("http://www.uniprot.org/uniprot/Q9BRJ2", "Click")
P18124	RPL7	74	4.3568	74	5.5687	7.6875e+10	2.12327	2.47734	=HYPERLINK("http://www.uniprot.org/uniprot/P18124", "Click")
Q8NB90	SPATA5	3	2.8429	3	5.5859	176440000	1.50736	2.48179	=HYPERLINK("http://www.uniprot.org/uniprot/Q8NB90", "Click")
Q9BV38	WDR18	54	1.6926	54	5.6211	2.296e+10	0.759241	2.49085	=HYPERLINK("http://www.uniprot.org/uniprot/Q9BV38", "Click")
Q02543	RPL18A	76	5.5926	76	5.6396	6.9296e+10	2.48352	2.49559	=HYPERLINK("http://www.uniprot.org/uniprot/Q02543", "Click")
Q16576-2	RBBP	1	5.0067	1	5.664	121720000	2.32386	2.50182	=HYPERLINK("http://www.uniprot.org/uniprot/Q16576-2", "Click")
Q9NQT5	EXOSC3	7	2.5351	7	5.7939	869310000	1.34204	2.53453	=HYPERLINK("http://www.uniprot.org/uniprot/Q9NQT5", "Click")
O75569	PRKRA	20	7.831	20	5.7994	2779600000	2.9692	2.5359	=HYPERLINK("http://www.uniprot.org/uniprot/O75569", "Click")
O75683	SURF6	21	2.1897	21	5.891	4346800000	1.13073	2.55851	=HYPERLINK("http://www.uniprot.org/uniprot/O75683", "Click")
P42766	RPL35	12	6.0315	12	5.9157	3.4724e+10	2.59252	2.56455	=HYPERLINK("http://www.uniprot.org/uniprot/P42766", "Click")
P62913	RPL11	25	4.5498	25	5.9398	4.0675e+10	2.1858	2.57041	=HYPERLINK("http://www.uniprot.org/uniprot/P62913", "Click")
Q8NEJ9	NGDN	4	6.4098	4	5.9529	184780000	2.68028	2.57359	=HYPERLINK("http://www.uniprot.org/uniprot/Q8NEJ9", "Click")
P82673	MRPS35	34	1.791	34	5.9582	6276100000	0.840765	2.57488	=HYPERLINK("http://www.uniprot.org/uniprot/P82673", "Click")
Q7Z7F7-2	MRPL5	1	5.1765	1	5.9913	103130000	2.37198	2.58287	=HYPERLINK("http://www.uniprot.org/uniprot/Q7Z7F7-2", "Click")
Q9Y3D9	MRPS23	22	1.1791	22	5.9962	9210900000	0.237686	2.58405	=HYPERLINK("http://www.uniprot.org/uniprot/Q9Y3D9", "Click")
P49207	RPL34	16	6.6197	16	5.9973	3.6982e+10	2.72677	2.58431	=HYPERLINK("http://www.uniprot.org/uniprot/P49207", "Click")
Q9HC36	RNMTL1	7	6.7302	7	6.0328	561180000	2.75065	2.59283	=HYPERLINK("http://www.uniprot.org/uniprot/Q9HC36", "Click")
P62906	RPL10A	81	5.2702	81	6.0569	8.6545e+10	2.39786	2.59858	=HYPERLINK("http://www.uniprot.org/uniprot/P62906", "Click")
P62263	RPS14	34	3.0675	34	6.0911	4.8994e+10	1.61706	2.6067	=HYPERLINK("http://www.uniprot.org/uniprot/P62263", "Click")
P37108	SRP14	17	8.2383	17	6.1882	6495700000	3.04235	2.62952	=HYPERLINK("http://www.uniprot.org/uniprot/P37108", "Click")
H7C2Q8	EBNA1BP2	42	5.119	42	6.2322	1.7061e+10	2.35586	2.63974	=HYPERLINK("http://www.uniprot.org/uniprot/H7C2Q8", "Click")
Q9Y399	MRPS2	6	1.048	6	6.2575	940400000	0.0676387	2.64559	=HYPERLINK("http://www.uniprot.org/uniprot/Q9Y399", "Click")
H7BY16	NCL	2	8.8504	2	6.277	142670000	3.14574	2.65008	=HYPERLINK("http://www.uniprot.org/uniprot/H7BY16", "Click")
P51398	DAP3	17	2.5539	17	6.3166	1727100000	1.3527	2.65915	=HYPERLINK("http://www.uniprot.org/uniprot/P51398", "Click")
P62249	RPS16	40	2.5509	40	6.3593	6.3471e+10	1.35101	2.66887	=HYPERLINK("http://www.uniprot.org/uniprot/P62249", "Click")
P62495	ETF1	2	12.741	2	6.5627	79020000	3.67141	2.71429	=HYPERLINK("http://www.uniprot.org/uniprot/P62495", "Click")
P62917	RPL8	74	7.2527	74	6.59	1.282e+11	2.85852	2.72028	=HYPERLINK("http://www.uniprot.org/uniprot/P62917", "Click")
Q8WV99	ZFAND2B	1	3.1497	1	6.6213	681550000	1.65521	2.72711	=HYPERLINK("http://www.uniprot.org/uniprot/Q8WV99", "Click")
Q96EY7	PTCD3	42	2.6473	42	6.6878	6916800000	1.40452	2.74153	=HYPERLINK("http://www.uniprot.org/uniprot/Q96EY7", "Click")
Q9Y3B9	RRP15	14	5.2449	14	6.7526	5530200000	2.39092	2.75544	=HYPERLINK("http://www.uniprot.org/uniprot/Q9Y3B9", "Click")
F8W727	RPL32	44	5.3504	44	6.7746	6.4788e+10	2.41965	2.76014	=HYPERLINK("http://www.uniprot.org/uniprot/F8W727", "Click")
Q01105	SET	34	1.8474	34	6.7906	1.8996e+10	0.885496	2.76354	=HYPERLINK("http://www.uniprot.org/uniprot/Q01105", "Click")
O60287	URB1	3	16.973	3	7.0588	124560000	4.08517	2.81942	=HYPERLINK("http://www.uniprot.org/uniprot/O60287", "Click")
Q9H7B2	RPF2	18	4.4957	18	7.4317	2248500000	2.16855	2.89369	=HYPERLINK("http://www.uniprot.org/uniprot/Q9H7B2", "Click")
P82650	MRPS22	54	2.5605	54	7.6685	1.8669e+10	1.35643	2.93894	=HYPERLINK("http://www.uniprot.org/uniprot/P82650", "Click")
Q8IZL8-2	PELP	26	2.5641	26	7.6839	8.634e+09	1.35845	2.94184	=HYPERLINK("http://www.uniprot.org/uniprot/Q8IZL8-2", "Click")
E7ESL0	MRPL22	5	3.3428	5	7.6937	280890000	1.74106	2.94368	=HYPERLINK("http://www.uniprot.org/uniprot/E7ESL0", "Click")
P61254	RPL26	38	5.504	38	7.7186	7.7578e+10	2.46048	2.94834	=HYPERLINK("http://www.uniprot.org/uniprot/P61254", "Click")
P46779	RPL28	32	7.1863	32	7.7657	4.2419e+10	2.84525	2.95712	=HYPERLINK("http://www.uniprot.org/uniprot/P46779", "Click")
Q9Y3D5	MRPS18C	9	2.6857	9	7.9123	1167700000	1.4253	2.9841	=HYPERLINK("http://www.uniprot.org/uniprot/Q9Y3D5", "Click")
P78345	RPP38	1	7.1108	1	8.091	47917000	2.83001	3.01632	=HYPERLINK("http://www.uniprot.org/uniprot/P78345", "Click")
P62857	RPS28	37	3.2048	37	8.1203	4.0932e+10	1.68023	3.02153	=HYPERLINK("http://www.uniprot.org/uniprot/P62857", "Click")
E9PR30	FAU	11	8.0428	11	8.3727	1.3854e+10	3.0077	3.06569	=HYPERLINK("http://www.uniprot.org/uniprot/E9PR30", "Click")
P84098	RPL19	59	7.4429	59	8.4304	1.0356e+11	2.89586	3.0756	=HYPERLINK("http://www.uniprot.org/uniprot/P84098", "Click")
Q9Y291	MRPS33	3	1.6595	3	8.5783	466490000	0.730749	3.10069	=HYPERLINK("http://www.uniprot.org/uniprot/Q9Y291", "Click")
P61927	RPL37	9	9.8223	9	8.9461	1.1124e+10	3.29606	3.16126	=HYPERLINK("http://www.uniprot.org/uniprot/P61927", "Click")
Q9NWT1	PAK1IP1	1	10.646	1	9.1272	240660000	3.41224	3.19017	=HYPERLINK("http://www.uniprot.org/uniprot/Q9NWT1", "Click")
P62875	POLR2L	1	14.093	1	9.8412	107730000	3.81691	3.29883	=HYPERLINK("http://www.uniprot.org/uniprot/P62875", "Click")
P82921	MRPS21	2	2.1818	2	10.282	489990000	1.12552	3.36205	=HYPERLINK("http://www.uniprot.org/uniprot/P82921", "Click")
Q9BQ67	GRWD1	25	2.3813	25	11.363	7217700000	1.25175	3.50627	=HYPERLINK("http://www.uniprot.org/uniprot/Q9BQ67", "Click")
O43432-3	EIF4G	3	7.7027	3	12.202	668650000	2.94536	3.60905	=HYPERLINK("http://www.uniprot.org/uniprot/O43432-3", "Click")
P62891	RPL39	2	3.9217	2	12.93	1064700000	1.97148	3.69265	=HYPERLINK("http://www.uniprot.org/uniprot/P62891", "Click")
Q9BQ50	TREX2	1	4.3987	1	13.861	1.031e+09	2.13708	3.79296	=HYPERLINK("http://www.uniprot.org/uniprot/Q9BQ50", "Click")
P39687	ANP32A	1	8.586	1	13.941	252840000	3.10199	3.80126	=HYPERLINK("http://www.uniprot.org/uniprot/P39687", "Click")
J3KR35	CCDC12	4	6.4248	4	16.268	372970000	2.68365	4.02396	=HYPERLINK("http://www.uniprot.org/uniprot/J3KR35", "Click")
Q9Y448	KNSTRN	1	0.78587	1	22.868	404620000	-0.347637	4.51526	=HYPERLINK("http://www.uniprot.org/uniprot/Q9Y448", "Click")
Q08170	SRSF4	2	46.769	2	26.576	210820000	5.54748	4.73205	=HYPERLINK("http://www.uniprot.org/uniprot/Q08170", "Click")
